# Supplementary material for: Linguistic Diversity and Traffic Accidents: Lessons from Statistical Studies of Cultural Traits
Source: PLoS One. 2013 Aug 14;8(8):e70902. doi: 10.1371/journal.pone.0070902 (PMC3743834; doi:10.1371/journal.pone.0070902)
Supplement: Supporting Information S1 — Contains: S1_01.csv: Data on road fatalities, linguistic diversity and demographic variables for countries. S1_02.csv: Data on Siestas and morphological complexity. S1_02b/AlgTree_ASJP_Ethno.nwk: Phylogenetic tree of languages. S1_02b/s.csv: Data on Siestas and morphological complexity. S1_02b/Siesta_PhyloLogit.r R script for running phylogenetic generalised estimating equations test. S1_03.csv: Data on population size and extramarital sex frequency. S1_04.csv: Data on genetic correlates of collectivism and migration. S1_05.csv: Data on Tone langauges and Acacia trees. S1_6.csv: Data on Acacia tree and traffic accidents. S1_07.csv: Data on Chocolate consumption and serial killers. (ZIP) [file pone.0070902.s001.zip]

Archive with 18 entries (15 files):
- S1_01.csv
- S1_02.csv
- S1_02b/
- S1_02b/.DS_Store
- __MACOSX/
- __MACOSX/S1_02b/
- __MACOSX/S1_02b/._.DS_Store
- S1_02b/.Rhistory
- S1_02b/AlgTree_ASJP_Ethno.nwk
- S1_02b/s.csv
- S1_02b/Siesta_PhyloLogit.r
- S1_03.csv
- S1_04.csv
- __MACOSX/._S1_04.csv
- S1_05.csv
- S1_07.csv
- __MACOSX/._S1_07.csv
- S1_6.csv
