# Supplementary material for: Linguistic Diversity and Traffic Accidents: Lessons from Statistical Studies of Cultural Traits
Source: PLoS One. 2013 Aug 14;8(8):e70902. doi: 10.1371/journal.pone.0070902 (PMC3743834; doi:10.1371/journal.pone.0070902)
Supplement: Supporting Information S1 — Contains: S1_01.csv: Data on road fatalities, linguistic diversity and demographic variables for countries. S1_02.csv: Data on Siestas and morphological complexity. S1_02b/AlgTree_ASJP_Ethno.nwk: Phylogenetic tree of languages. S1_02b/s.csv: Data on Siestas and morphological complexity. S1_02b/Siesta_PhyloLogit.r R script for running phylogenetic generalised estimating equations test. S1_03.csv: Data on population size and extramarital sex frequency. S1_04.csv: Data on genetic correlates of collectivism and migration. S1_05.csv: Data on Tone langauges and Acacia trees. S1_6.csv: Data on Acacia tree and traffic accidents. S1_07.csv: Data on Chocolate consumption and serial killers. (ZIP) [file pone.0070902.s001.zip › S1_01.csv]

	country	greenberg	langs	speakers	meanSpeakers	passKm	fate	rail	gdpNom	gdpPPP	migration	density	african	lat	long	road
1	Afghanistan	0.741	52	12164970	258829	NA	39	24	15610	900	21	46	0	33	65	42
2	Albania	0.577	7	5277000	753857	NA	13.9	423	11770	8000	-4.28	111	0	41	20	18
6	Angola	0.813	41	12042130	301053	NA	37.7	2761	85310	8200	1.34	15	1	-12.5	18.5	51
9	Argentina	0.233	40	37755711	1078735	170	13.7	35897	370300	14700	0	14	0	-34	-64	231
10	Armenia	0.159	12	3431030	311912	NA	13.9	845	9389	5700	-4.56	108	0	40	45	7
12	Australia	0.124	207	18595570	103886	NA	5.2	41461	1236000	41000	6.23	3	0	-27	133	812
13	Austria	0.535	20	15049070	940567	1245	8.2	5755	376800	40400	1.85	100	0	47.3333	13.3333	107
14	Azerbaijan	0.455	34	8385510	262047	NA	13	2099	54370	10900	-1.69	106	0	40.5	47.5	59
16	Bahrain	0.663	12	557600	61956	NA	12.1	NA	22660	40300	0.2	1099	0	26	50.55	3
17	Bangladesh	0.387	46	142283460	3308918	NA	12.6	2835	104900	1700	-2.53	1127	0	24	90	239
18	Barbados	0.091	3	272000	136000	NA	12.2	NA	3963	21800	-0.31	595	0	13.1667	-59.5333	1
19	Belarus	0.397	11	8800600	977844	1030	15.7	5491	54710	13600	0.38	47	0	53	28	94
20	Belgium	0.747	29	17240500	820976	1009	10.1	3513	465700	37800	1.22	355	0	50.8333	4	152
22	Benin	0.921	56	6743340	124877	NA	31.2	758	6649	1500	0	79	1	9.5	2.25	16
25	Bolivia	0.681	41	8501091	223713	NA	16.7	2866	19370	4800	-1.05	9	0	-17	-65	62
26	Bosnia and Herzegovina	0.659	8	4223000	703833	NA	10.9	1103	16830	6600	3.17	75	0	44	18	21
27	Botswana	0.512	40	1551320	40824	NA	33.8	888	14030	14000	5	3.4	1	-22	24	25
28	Brazil	0.103	193	172228296	984162	NA	19.9	29817	2090000	10800	-0.09	23	0	-10	-55	1
32	Bulgaria	0.263	16	9362100	668721	NA	13.5	4159	47700	13500	-3.11	66	0	43	25	40
34	Burundi	0.004	4	4609460	1152365	NA	23.4	NA	1489	300	4.04	298	1	-3.5	30	12
37	Canada	0.599	169	33399367	219733	NA	9.2	57216	1574000	39400	5.63	3.4	0	60	-95	1
41	Chad	0.944	133	6573351	54325	NA	34.3	NA	7848	1600	-4.08	8.8	1	15	19	33
44	Colombia	0.034	83	34596247	449302	NA	11.7	1663	285500	9800	-0.26	40	0	4	-72	164
48	Costa Rica	0.05	13	3385390	338539	NA	15.4	278	35780	11300	0.47	90	0	10	-84	35
50	Croatia	0.211	22	4488450	213736	NA	13.6	2974	60590	17400	1.59	79	0	45.1667	15.5	28
51	Cuba	0.001	4	10003500	5001750	NA	8.6	5076	57490	9900	-1.56	102	0	21.5	-80	60
52	Cyprus	0.331	6	870040	217510	NA	10.4	NA	23170	21000	0.42	87	0	35	33	14
53	Czech Republic	0.146	20	10019810	527358	660	10.4	9487	192200	25600	0.97	134	0	49.75	15.5	128
55	Denmark	0.055	13	5606300	560630	1329	7.4	2667	310800	36600	2.48	128	0	56	10	72
58	Dominican Republic	0.053	8	7083500	1180583	NA	17.3	517	51630	8900	-2.22	207	0	19	-70.6667	19
60	Ecuador	0.267	25	11167601	465317	NA	11.7	966	58910	7800	-0.81	52	0	-2	-77.5	43
61	Egypt	0.536	27	82130100	3422088	550	8.1	6700	218500	6200	-0.2	80	1	27	30	92
62	El Salvador	0.004	7	5912830	1182566	NA	12.6	562	21700	7200	-3.27	293	0	13.8333	-88.9167	10
65	Estonia	0.454	18	1402170	82481	NA	15.2	816	19780	19100	-3.26	30	0	59	26	57
66	Ethiopia	0.864	88	58433608	695638	NA	35	699	29720	1000	-0.02	72	1	8	38	36
68	Fiji	0.608	21	810100	62315	NA	7	597	3131	4400	-2.47	46	0	-18	175	3
69	Finland	0.148	23	5102260	300133	NA	6.5	5919	239200	35400	0.68	16	0	64	26	78
75	Georgia	0.582	25	6183840	257660	NA	16.8	1513	11670	4900	-4.26	64	0	42	43.5	20
76	Germany	0.369	69	95349200	1945902	910	4.5	41896	3316000	35700	2.19	229	0	51	9	644
77	Ghana	0.805	84	20119465	275609	NA	29.6	953	31080	2500	-0.53	100	1	8	-2	62
79	Greece	0.137	24	11527730	606723	NA	14.4	2551	305400	29600	2.33	86	0	39	22	117
84	Guatemala	0.69	53	9120012	175385	NA	14.7	885	41470	5200	-2.21	129	0	15.5	-90.25	14
86	Guinea-Bissau	0.871	25	1754220	76270	NA	34.4	NA	837	1100	0	45	1	12	-15	3
87	Guyana	0.08	19	677674	52129	NA	19.9	187	2215	7200	-7.44	3.5	0	5	-59	7
89	Honduras	0.056	13	5763760	480313	NA	13.5	699	15350	4200	-1.3	66	0	15	-86.5	13
90	Hungary	0.018	17	9637050	741312	690	9.9	7942	129000	18800	0.87	108	0	47	20	159
92	India	0.94	445	1040676464	2425819	610	16.8	64215	1538000	3500	-0.05	368	0	20	77	3
93	Indonesia	0.816	722	222699476	314992	110	16.2	8529	706700	4200	-1.24	121	0	-5	120	391
94	Iran	0.822	79	61208340	1037429	180	35.8	11106	357200	10600	-2.62	45	0	32	53	172
96	Ireland	0.165	5	4116000	1029000	NA	7.8	NA	204300	37300	4.71	65	0	53	-8	96
97	Israel	0.665	48	8672085	216802	NA	5.7	1001	213100	29800	2.37	371	0	31.5	34.75	17
98	Italy	0.586	42	87915330	2313561	780	8.7	24179	2055000	30500	2.06	200	0	42.8333	12.8333	487
99	Jamaica	0.011	7	2685000	671250	NA	12.3	272	13690	8300	-5.7	247	0	18.25	-77.5	21
101	Jordan	0.496	16	5084210	391093	NA	34.2	251	27530	5400	5.83	71	0	31	36	7
102	Kazakhstan	0.699	43	15119240	431978	880	30.6	15000	138400	12700	-3.3	5.8	0	48	68	91
103	Kenya	0.877	74	27872508	456926	NA	34.4	2778	32160	1600	0	69	1	1	38	63
107	Kuwait	0.556	7	819400	163880	NA	16.9	NA	131300	48900	16.02	168	0	29.3375	47.6581	5
108	Kyrgyzstan	0.67	32	5062800	187511	NA	22.8	417	4615	2200	-2.57	27	0	41	75	18
110	Latvia	0.584	13	2544715	212060	NA	17.9	2269	24050	14700	-2.3	35	0	57	25	69
112	Lesotho	0.26	6	2079000	519750	NA	26.7	3	2127	1700	-0.78	68	1	-29.5	28.5	7
113	Liberia	0.916	31	2716980	90566	NA	32.9	490	974	500	5.13	31	1	6.5	-9.5	10
116	Lithuania	0.341	12	3684730	368473	NA	14.8	1766	36360	16000	-0.72	47	0	56	24	80
117	Luxembourg	0.489	6	363400	60567	NA	9	275	54950	82600	8.44	194	0	49.75	6.1667	5
122	Maldives	0.008	2	357400	178700	NA	18.3	NA	1870	6900	-12.58	1037	0	3.25	73	88
123	Mali	0.874	60	8996950	163581	NA	32.1	733	9268	1200	-5.67	12	1	17	-4	18
124	Malta	0.412	4	420400	140133	NA	3.4	NA	8288	25600	2.02	1318	0	35.8333	14.5833	2
127	Mauritania	0.183	10	3073730	439104	NA	35.5	728	3799	2100	-0.96	3.2	1	20	-12	11
128	Mauritius	0.587	13	1357840	123440	NA	11.1	NA	9729	14000	-0.06	631	1	-20.2833	57.55	2
130	Mexico	0.137	297	92806584	320023	NA	20.7	26704	1039000	13900	-3.61	55	0	23	-102	356
137	Morocco	0.466	10	26448930	3306116	NA	28.3	1989	103500	4800	-0.72	72	0	32	-5	57
140	Namibia	0.81	37	2112460	58679	NA	28.6	2382	11870	6900	0.3	2.6	1	-22	17	42
142	Nepal	0.737	127	22828857	193465	NA	15.1	59	15840	1200	-3.39	199	0	28	84	17
146	New Zealand	0.107	22	3398100	226540	NA	8.6	4128	140400	27700	2.46	16	0	-41	174	93
147	Nicaragua	0.081	7	4540724	908145	NA	14.2	6	6551	3000	-1.11	44	0	13	-85	19
148	Niger	0.64	21	10010900	476710	NA	37.7	NA	5577	700	-0.57	12	1	16	8	18
149	Nigeria	0.869	521	89618571	188274	NA	32.3	3528	216800	2500	-0.1	167	1	10	8	193
153	Norway	0.072	20	4818670	321245	NA	5.4	4114	414500	54600	1.71	13	0	62	10	92
154	Oman	0.693	21	1553400	97088	NA	21.3	NA	55620	25600	0.24	9.2	0	21	57	42
158	Panama	0.324	18	2580043	198465	NA	12.7	355	26780	13000	-0.49	46	0	9	-80	11
160	Paraguay	0.352	27	5839140	224582	NA	19.7	36	18480	5200	-0.07	16	0	-23	-58	29
161	Peru	0.388	93	25681710	282217	NA	21.5	2020	152800	9200	-0.95	23	0	-10	-76	78
162	Philippines	0.855	181	100221395	575985	NA	20	479	188700	3500	-1.34	307	0	13	122	200
164	Poland	0.064	20	37827910	2521861	450	14.7	19627	468500	18800	-0.47	122	0	52	20	423
165	Portugal	0.022	9	10112000	1264000	NA	11.8	2842	229300	23000	3.14	115	0	39.5	-8	82
167	Qatar	0.608	6	205700	41140	NA	23.7	NA	129500	179000	-3.58	128	0	25.5	51.25	7
169	Romania	0.169	23	21668300	1140437	380	12.7	10784	161600	11600	-0.13	90	0	46	25	198
171	Rwanda	0.004	5	6503000	2167667	NA	31.6	NA	5622	1100	2.17	380	1	-2	30	14
174	Saint Lucia	0.02	2	159600	79800	NA	17.6	NA	985	11200	-4.14	319	0	13.8833	-61.1333	1
176	Saint Vincent and the Grenadines	0.009	3	138600	46200	NA	6.6	NA	561	10300	-11.8	281	0	13.25	-61.2	829
177	Samoa	0.002	2	199200	99600	NA	12.8	NA	556	5500	-8.81	65	0	-13.5833	-172.3333	2
178	San Marino	0.494	2	45100	22550	NA	3.2	NA	1535	36200	10.32	505	0	43.7667	12.4167	292
180	Saudi Arabia	0.613	20	16140720	896707	NA	29	1412	443700	24200	-7.6	12	0	25	45	221
181	Senegal	0.775	46	10557840	234619	NA	32.5	906	12880	1900	0	64	1	14	-14	13
183	Seychelles	0.067	3	75280	25093	NA	18.5	NA	936	23200	1.05	185	1	-4.5833	55.6667	458
184	Sierra Leone	0.822	26	4885380	203558	NA	28.3	84	1905	900	0	79	1	8.5	-11.5	11
185	Singapore	0.773	31	3060430	117709	NA	4.8	177	222700	62100	5.82	7148	0	1.3667	103.8	3
186	Slovakia	0.237	13	5311080	482825	NA	15.1	3658	87450	22000	0.3	111	0	48.6667	19.5	43
187	Slovenia	0.174	10	1911260	238908	NA	10.4	1228	47850	28200	0.52	103	0	46	15	38
190	South Africa	0.874	40	44645309	1240147	NA	33.2	24487	357300	10700	-0.13	40	1	-29	24	362
191	Spain	0.509	21	43551910	3110851	460	6.9	15064	1410000	29400	0.99	91	0	40	-4	681
192	Sri Lanka	0.319	7	19326330	3221055	NA	13.5	1508	49680	5000	-1.09	308	0	7	81	97
194	Suriname	0.788	20	629365	41958	NA	18.3	166	3682	9700	-0.26	3.2	0	4	-56	4
196	Sweden	0.145	30	8558850	356619	620	2.9	12821	455800	39100	1.66	21	0	62	15	425
197	Switzerland	0.577	26	7548830	471802	2422	4.7	5063	523800	42600	1.76	188	0	47	8	71
200	Tajikistan	0.485	33	4823660	178654	NA	14.1	616	5642	2000	-1.28	49	0	39	71	27
206	Trinidad and Tobago	0.696	7	74300	10614	NA	15.5	NA	20590	21200	-7.28	261	0	11	-61	8
207	Tunisia	0.012	10	9052500	1131562	NA	34.5	2218	44290	9400	-0.41	63	1	34	9	19
208	Turkey	0.3	45	55574680	1543741	80	13.4	10991	741900	12300	0.56	93	0	39	35	352
209	Turkmenistan	0.386	27	4419690	176788	NA	18.6	3181	27960	7500	-1.97	10	0	40	60	58
212	Uganda	0.928	45	23692900	550998	NA	24.7	259	17010	1300	-8.83	136	1	1	32	70
213	Ukraine	0.495	42	46609190	1370859	1150	21.5	22300	136400	6700	-0.11	78	0	49	32	169
214	United Arab Emirates	0.777	36	1773670	65691	NA	37.1	52	301900	49600	22.98	55	0	24	54	4
215	United Kingdom	0.133	56	62408140	1356699	770	3.59	16321	2247000	34800	2.16	255	0	54	-2	398
218	Uruguay	0.092	12	3150200	525033	NA	12.8	2993	40270	13700	-0.16	20	0	-33	-56	77
219	Uzbekistan	0.427	39	21988220	646712	NA	9.7	4230	38990	3100	-2.94	61	0	41	64	86
222	Venezuela	0.051	47	22068213	565852	NA	21.8	336	290700	12700	-0.42	32	0	8	-66	96
226	Zambia	0.878	50	10913380	242520	NA	25.6	1237	16190	1500	-2.59	17	1	-15	30	91
