# Supplementary material for: Linguistic Diversity and Traffic Accidents: Lessons from Statistical Studies of Cultural Traits
Source: PLoS One. 2013 Aug 14;8(8):e70902. doi: 10.1371/journal.pone.0070902 (PMC3743834; doi:10.1371/journal.pone.0070902)
Supplement: Supporting Information S1 — Contains: S1_01.csv: Data on road fatalities, linguistic diversity and demographic variables for countries. S1_02.csv: Data on Siestas and morphological complexity. S1_02b/AlgTree_ASJP_Ethno.nwk: Phylogenetic tree of languages. S1_02b/s.csv: Data on Siestas and morphological complexity. S1_02b/Siesta_PhyloLogit.r R script for running phylogenetic generalised estimating equations test. S1_03.csv: Data on population size and extramarital sex frequency. S1_04.csv: Data on genetic correlates of collectivism and migration. S1_05.csv: Data on Tone langauges and Acacia trees. S1_6.csv: Data on Acacia tree and traffic accidents. S1_07.csv: Data on Chocolate consumption and serial killers. (ZIP) [file pone.0070902.s001.zip › S1_02.csv]

	lang	country	siesta	verb
1	mandarin	china	1	1
2	hmong njua	china	1	2
3	tibetan (standard spoken)	china	1	4
4	arabic (egyptian)	egypt	1	6
5	greek (modern)	greece	1	4
6	nahali	india	1	1
7	garo	india	1	2
8	hindi	india	1	2
9	kannada	india	1	2
10	digaro	india	1	4
11	khasi	india	1	4
12	meithei	india	1	4
13	mundari	india	1	6
14	nicobarese (car)	india	1	6
15	persian	iran	1	4
16	berber (middle atlas)	morocco	1	6
17	brahui	pakistan	1	2
18	burushaski	pakistan	1	8
19	tagalog	philippines	1	2
20	paiwan	taiwan	1	4
21	vietnamese	vietnam	1	1
22	luvale	angola	0	8
23	armenian (eastern)	armenia	0	2
24	martuthunira	australia	0	2
25	arrernte (mparntwe)	australia	0	4
26	kayardild	australia	0	4
27	maung	australia	0	4
28	ngiyambaa	australia	0	4
29	tiwi	australia	0	4
30	gooniyandi	australia	0	6
31	mangarrayi	australia	0	6
32	german	austria	0	2
33	lezgian	azerbaijan	0	2
34	yoruba	benin	0	6
35	cayuvava	bolivia	0	6
36	aymara	bolivia	0	8
37	bororo	brazil	0	4
38	hixkaryana	brazil	0	4
39	sanuma	brazil	0	4
40	wari	brazil	0	4
41	trumai	brazil	0	8
42	kutenai	canada	0	4
43	nisgha	canada	0	4
44	cree (plains)	canada	0	6
45	haida	canada	0	8
46	slave	canada	0	8
47	squamish	canada	0	8
48	sango	central african republic	0	1
49	bagirmi	chad	0	6
50	mapudungun	chile	0	8
51	rapanui	chile	0	8
52	barasano	colombia	0	4
53	epena pedee	colombia	0	4
54	awa pit	colombia	0	8
55	quechua (imbabura)	ecuador	0	8
56	pipil	el salvador	0	4
57	beja	eritrea	0	4
58	oromo (harar)	ethiopia	0	6
59	fijian	fiji	0	6
60	finnish	finland	0	2
61	georgian	georgia	0	8
62	abkhaz	georgia	0	10
63	greenlandic (west)	greenland	0	4
64	chamorro	guam	0	6
65	jakaltek	guatemala	0	4
66	kisi	guinea	0	2
67	hungarian	hungary	0	4
68	maybrat	indonesia	0	1
69	hatam	indonesia	0	2
70	asmat	indonesia	0	4
71	ekari	indonesia	0	4
72	indonesian	indonesia	0	4
73	dani (lower grand valley)	indonesia	0	6
74	tukang besi	indonesia	0	6
75	hebrew (modern)	israel	0	4
76	ainu	japan	0	4
77	japanese	japan	0	4
78	nandi	kenya	0	4
79	maasai	kenya	0	6
80	grebo	liberia	0	6
81	malagasy	madagascar	0	4
82	koyra chiini	mali	0	2
83	supyire	mali	0	2
84	huave (san mateo del mar)	mexico	0	4
85	mixtec (chalcatongo)	mexico	0	4
86	yaqui	mexico	0	4
87	khalkha	mongolia	0	2
88	burmese	myanmar	0	2
89	karen (sgaw)	myanmar	0	2
90	lai	myanmar	0	8
91	khoekhoe	namibia	0	6
92	belhare	nepal	0	6
93	rama	nicaragua	0	2
94	hausa	niger	0	6
95	korean	north korea	0	6
96	arapesh	papua new guinea	0	4
97	amele	papua new guinea	0	6
98	kewa	papua new guinea	0	6
99	daga	papua new guinea	0	8
100	alamblak	papua new guinea	0	10
101	imonda	papua new guinea	0	10
102	shipibo-konibo	peru	0	6
103	yagua	peru	0	10
104	ket	russia	0	2
105	nenets	russia	0	2
106	chukchi	russia	0	4
107	russian	russia	0	4
108	evenki	russia	0	6
109	hunzib	russia	0	6
110	adyghe (shapsugh)	russia	0	8
111	nivkh	russia	0	8
112	ingush	russia	0	10
113	lavukaleve	solomon islands	0	4
114	zulu	south africa	0	4
115	basque	spain	0	4
116	spanish	spain	0	4
117	krongo	sudan	0	4
118	french	switzerland	0	4
119	swahili	tanzania	0	4
120	thai	thailand	0	2
121	turkish	turkey	0	6
122	lango	uganda	0	6
123	english	united kingdom	0	2
124	acoma	united states	0	4
125	miwok (southern sierra)	united states	0	4
126	pomo (southeastern)	united states	0	4
127	yurok	united states	0	6
128	atakapa	united states	0	8
129	karok	united states	0	8
130	kiowa	united states	0	8
131	maricopa	united states	0	8
132	oneida	united states	0	8
133	chinook (upper)	united states	0	10
134	lakhota	united states	0	10
135	koasati	united states	0	12
136	wichita	united states	0	12
137	warao	venezuela	0	4
