# Supplementary material for: Linguistic Diversity and Traffic Accidents: Lessons from Statistical Studies of Cultural Traits
Source: PLoS One. 2013 Aug 14;8(8):e70902. doi: 10.1371/journal.pone.0070902 (PMC3743834; doi:10.1371/journal.pone.0070902)
Supplement: Supporting Information S1 — Contains: S1_01.csv: Data on road fatalities, linguistic diversity and demographic variables for countries. S1_02.csv: Data on Siestas and morphological complexity. S1_02b/AlgTree_ASJP_Ethno.nwk: Phylogenetic tree of languages. S1_02b/s.csv: Data on Siestas and morphological complexity. S1_02b/Siesta_PhyloLogit.r R script for running phylogenetic generalised estimating equations test. S1_03.csv: Data on population size and extramarital sex frequency. S1_04.csv: Data on genetic correlates of collectivism and migration. S1_05.csv: Data on Tone langauges and Acacia trees. S1_6.csv: Data on Acacia tree and traffic accidents. S1_07.csv: Data on Chocolate consumption and serial killers. (ZIP) [file pone.0070902.s001.zip › S1_02b/AlgTree_ASJP_Ethno.nwk]

((wra:0.001953125,kor:0.001953125,cyv:0.001953125,bur:0.001953125,hat:0.001953125,ain:0.001953125,nah:0.001953125,niv:0.001953125,tru:0.001953125,(awp:0.005859375,kio:0.0078125,lav:0.00390625,epe:0.0078125,tha:0.017578125,snm:0.00390625,may:0.00390625,bsq:0.00390625,yur:0.005859375,ket:0.00390625,atk:0.00390625,koa:0.005859375,wic:0.0078125,hve:0.00390625,brr:0.0078125,ond:0.009765625,map:0.00390625,chk:0.0078125,aym:0.00390625,arp:0.0078125,shk:0.005859375,mss:0.013671875,mxc:0.009765625,geo:0.005859375,brs:0.009765625,hix:0.0078125,lkt:0.01171875,jak:0.009765625,ala:0.0078125,imo:0.005859375,jpn:0.00390625,ram:0.005859375,qim:0.0078125,kho:0.009765625,grw:0.0078125,war:0.005859375,yag:0.00390625,hmo:0.0078125,squ:0.0078125,(grk:0.005859375,arm:0.00390625,rus:0.005859375,(mol:0.00390625,(fre:0.009765625,spa:0.0078125):0.005859375):0.00390625,(hin:0.009765625,(krd:0.005859375,prs:0.005859375):0.00390625):0.001953125,(ger:0.009765625,eng:0.00390625):0.00390625):0.001953125,((ga:0.0078125,sup:0.009765625,(yor:0.0078125,((zul:0.005859375,luv:0.005859375,swa:0.005859375):0.00390625,(tsn:0.00390625,tsw:0.00390625):0.005859375):0.00390625):0.001953125):0.001953125,(kis:0.009765625,fbf:0.01171875):0.001953125):0.00390625,(gam:0.015625,bma:0.0078125,hau:0.009765625,(bej:0.00390625,(sid:0.00390625,orh:0.00390625):0.001953125):0.001953125,(heb:0.00390625,aeg:0.00390625):0.005859375):0.001953125,(pai:0.00390625,(tag:0.009765625,cha:0.00390625,tuk:0.01171875,ind:0.009765625,mal:0.0078125,(rap:0.00390625,fij:0.00390625):0.013671875):0.001953125):0.001953125,(goo:0.00390625,mau:0.005859375,myi:0.005859375,tiw:0.00390625,(amp:0.00390625,ngi:0.00390625,kay:0.00390625,mrt:0.005859375):0.001953125):0.001953125,(mnd:0.00390625,(dig:0.005859375,ksg:0.0078125,mei:0.00390625,brm:0.0078125,gar:0.009765625,tib:0.01171875,lai:0.0078125):0.001953125):0.001953125,(kch:0.005859375,bag:0.01171875,kro:0.00390625,(maa:0.009765625,nan:0.009765625,lan:0.013671875):0.00390625):0.001953125,(asm:0.005859375,kew:0.005859375,ame:0.0078125,dag:0.005859375,(eka:0.00390625,dni:0.005859375):0.001953125):0.001953125,(mun:0.009765625,(nca:0.005859375,vie:0.005859375,khs:0.005859375):0.001953125):0.001953125,(abk:0.005859375,(ing:0.005859375,hzb:0.005859375,lez:0.0078125):0.001953125):0.001953125,(mar:0.0078125,(pso:0.005859375,krk:0.00390625):0.001953125):0.001953125,(hun:0.001953125,fin:0.00390625,nen:0.00390625):0.001953125,(tur:0.0078125,kha:0.01171875,eve:0.0078125):0.001953125,(brh:0.00390625,knd:0.0078125):0.001953125,(yaq:0.005859375,pip:0.0078125):0.00390625,(hai:0.00390625,sla:0.013671875):0.001953125):0.001953125):9.765625E-4,kut:9.765625E-4):0;
