# Supplementary material for: Linguistic Diversity and Traffic Accidents: Lessons from Statistical Studies of Cultural Traits
Source: PLoS One. 2013 Aug 14;8(8):e70902. doi: 10.1371/journal.pone.0070902 (PMC3743834; doi:10.1371/journal.pone.0070902)
Supplement: Supporting Information S1 — Contains: S1_01.csv: Data on road fatalities, linguistic diversity and demographic variables for countries. S1_02.csv: Data on Siestas and morphological complexity. S1_02b/AlgTree_ASJP_Ethno.nwk: Phylogenetic tree of languages. S1_02b/s.csv: Data on Siestas and morphological complexity. S1_02b/Siesta_PhyloLogit.r R script for running phylogenetic generalised estimating equations test. S1_03.csv: Data on population size and extramarital sex frequency. S1_04.csv: Data on genetic correlates of collectivism and migration. S1_05.csv: Data on Tone langauges and Acacia trees. S1_6.csv: Data on Acacia tree and traffic accidents. S1_07.csv: Data on Chocolate consumption and serial killers. (ZIP) [file pone.0070902.s001.zip › S1_02b/s.csv]

	lang	country	siesta	verb	wals	iso
1	mandarin	china	1	1	mnd	cmn
2	hmong njua	china	1	2	hmo	blu
3	tibetan (standard spoken)	china	1	4	tib	bod
4	arabic (egyptian)	egypt	1	6	aeg	arz
5	greek (modern)	greece	1	4	grk	ell
6	nahali	india	1	1	nah	nlx
7	garo	india	1	2	gar	grt
8	hindi	india	1	2	hin	hin
9	kannada	india	1	2	knd	kan
10	digaro	india	1	4	dig	mhu
11	khasi	india	1	4	khs	kha
12	meithei	india	1	4	mei	mni
13	mundari	india	1	6	mun	muw
14	nicobarese (car)	india	1	6	nca	caq
15	persian	iran	1	4	prs	pes
16	berber (middle atlas)	morocco	1	6	bma	tzm
17	brahui	pakistan	1	2	brh	brh
18	burushaski	pakistan	1	8	bur	bsk
19	tagalog	philippines	1	2	tag	tgl
20	paiwan	taiwan	1	4	pai	pwn
21	vietnamese	vietnam	1	1	vie	vie
22	luvale	angola	0	8	luv	lue
23	armenian (eastern)	armenia	0	2	arm	hye
24	martuthunira	australia	0	2	mrt	vma
25	arrernte (mparntwe)	australia	0	4	amp	aer
26	kayardild	australia	0	4	kay	gyd
27	maung	australia	0	4	mau	mph
28	ngiyambaa	australia	0	4	ngi	wyb
29	tiwi	australia	0	4	tiw	tiw
30	gooniyandi	australia	0	6	goo	gni
31	mangarrayi	australia	0	6	myi	mpc
32	german	austria	0	2	ger	deu
33	lezgian	azerbaijan	0	2	lez	lez
34	yoruba	benin	0	6	yor	yor
35	cayuvava	bolivia	0	6	cyv	cyb
36	aymara	bolivia	0	8	aym	ayc
37	bororo	brazil	0	4	brr	bor
38	hixkaryana	brazil	0	4	hix	hix
39	sanuma	brazil	0	4	snm	xsu
40	wari	brazil	0	4	war	pav
41	trumai	brazil	0	8	tru	tpy
42	kutenai	canada	0	4	kut	kut
43	nisgha	canada	0	4	nsg	ncg
44	cree (plains)	canada	0	6	cre	crk
45	haida	canada	0	8	hai	hdn
46	slave	canada	0	8	sla	scs
47	squamish	canada	0	8	squ	squ
48	sango	central african republic	0	1	san	sag
49	bagirmi	chad	0	6	bag	bmi
50	mapudungun	chile	0	8	map	arn
51	rapanui	chile	0	8	rap	rap
52	barasano	colombia	0	4	brs	bsn
53	epena pedee	colombia	0	4	epe	sja
54	awa pit	colombia	0	8	awp	kwi
55	quechua (imbabura)	ecuador	0	8	qim	qvi
56	pipil	el salvador	0	4	pip	ppl
57	beja	eritrea	0	4	bej	bej
58	oromo (harar)	ethiopia	0	6	orh	hae
59	fijian	fiji	0	6	fij	fij
60	finnish	finland	0	2	fin	fin
61	georgian	georgia	0	8	geo	kat
62	abkhaz	georgia	0	10	abk	abk
63	greenlandic (west)	greenland	0	4	grw	kal
64	chamorro	guam	0	6	cha	cha
65	jakaltek	guatemala	0	4	jak	jac
66	kisi	guinea	0	2	kis	kqs
67	hungarian	hungary	0	4	hun	hun
68	maybrat	indonesia	0	1	may	ayz
69	hatam	indonesia	0	2	hat	had
70	asmat	indonesia	0	4	asm	tml
71	ekari	indonesia	0	4	eka	ekg
72	indonesian	indonesia	0	4	ind	ind
73	dani (lower grand valley)	indonesia	0	6	dni	dni
74	tukang besi	indonesia	0	6	tuk	bhq
75	hebrew (modern)	israel	0	4	heb	heb
76	ainu	japan	0	4	ain	ain
77	japanese	japan	0	4	jpn	jpn
78	nandi	kenya	0	4	nan	kln
79	maasai	kenya	0	6	maa	mas
80	grebo	liberia	0	6	grb	gry
81	malagasy	madagascar	0	4	mal	plt
82	koyra chiini	mali	0	2	kch	khq
83	supyire	mali	0	2	sup	spp
84	huave (san mateo del mar)	mexico	0	4	hve	huv
85	mixtec (chalcatongo)	mexico	0	4	mxc	mig
86	yaqui	mexico	0	4	yaq	yaq
87	khalkha	mongolia	0	2	kha	khk
88	burmese	myanmar	0	2	brm	mya
89	karen (sgaw)	myanmar	0	2	ksg	ksw
90	lai	myanmar	0	8	lai	cnh
91	khoekhoe	namibia	0	6	kho	naq
92	belhare	nepal	0	6	bel	byw
93	rama	nicaragua	0	2	ram	rma
94	hausa	niger	0	6	hau	hau
95	korean	north korea	0	6	kor	kor
96	arapesh	papua new guinea	0	4	arp	aon
97	amele	papua new guinea	0	6	ame	aey
98	kewa	papua new guinea	0	6	kew	kew
99	daga	papua new guinea	0	8	dag	dgz
100	alamblak	papua new guinea	0	10	ala	amp
101	imonda	papua new guinea	0	10	imo	imn
102	shipibo-konibo	peru	0	6	shk	shp
103	yagua	peru	0	10	yag	yad
104	ket	russia	0	2	ket	ket
105	nenets	russia	0	2	nen	yrk
106	chukchi	russia	0	4	chk	ckt
107	russian	russia	0	4	rus	rus
108	evenki	russia	0	6	eve	evn
109	hunzib	russia	0	6	hzb	huz
110	adyghe (shapsugh)	russia	0	8	ash	ady
111	nivkh	russia	0	8	niv	niv
112	ingush	russia	0	10	ing	inh
113	lavukaleve	solomon islands	0	4	lav	lvk
114	zulu	south africa	0	4	zul	zul
115	basque	spain	0	4	bsq	eus
116	spanish	spain	0	4	spa	spa
117	krongo	sudan	0	4	kro	kgo
118	french	switzerland	0	4	fre	fra
119	swahili	tanzania	0	4	swa	swh
120	thai	thailand	0	2	tha	tha
121	turkish	turkey	0	6	tur	tur
122	lango	uganda	0	6	lan	laj
123	english	united kingdom	0	2	eng	eng
124	acoma	united states	0	4	aco	kjq
125	miwok (southern sierra)	united states	0	4	mss	skd
126	pomo (southeastern)	united states	0	4	pso	pom
127	yurok	united states	0	6	yur	yur
128	atakapa	united states	0	8	atk	aqp
129	karok	united states	0	8	krk	kyh
130	kiowa	united states	0	8	kio	kio
131	maricopa	united states	0	8	mar	mrc
132	oneida	united states	0	8	ond	one
133	chinook (upper)	united states	0	10	cku	wac
134	lakhota	united states	0	10	lkt	lkt
135	koasati	united states	0	12	koa	cku
136	wichita	united states	0	12	wic	wic
137	warao	venezuela	0	4	wra	wba
