# Supplementary material for: Linguistic Diversity and Traffic Accidents: Lessons from Statistical Studies of Cultural Traits
Source: PLoS One. 2013 Aug 14;8(8):e70902. doi: 10.1371/journal.pone.0070902 (PMC3743834; doi:10.1371/journal.pone.0070902)
Supplement: Supporting Information S1 — Contains: S1_01.csv: Data on road fatalities, linguistic diversity and demographic variables for countries. S1_02.csv: Data on Siestas and morphological complexity. S1_02b/AlgTree_ASJP_Ethno.nwk: Phylogenetic tree of languages. S1_02b/s.csv: Data on Siestas and morphological complexity. S1_02b/Siesta_PhyloLogit.r R script for running phylogenetic generalised estimating equations test. S1_03.csv: Data on population size and extramarital sex frequency. S1_04.csv: Data on genetic correlates of collectivism and migration. S1_05.csv: Data on Tone langauges and Acacia trees. S1_6.csv: Data on Acacia tree and traffic accidents. S1_07.csv: Data on Chocolate consumption and serial killers. (ZIP) [file pone.0070902.s001.zip › S1_02b/Siesta_PhyloLogit.r]

library(ape)
setwd("/Users/pplsuser/Documents/PhD/NomotheticLetter/PLoSOne_Nomothetic/Data/S1_02b")
s = read.csv('s.csv')

row.names(s) = s$wals


big.tree = read.tree('AlgTree_ASJP_Ethno.nwk')
big.tree = root(big.tree,'kor')
big.tree = compute.brlen(big.tree)

for(i in big.tree$tip.label){
	if(! i %in% s$wals){
		big.tree = drop.tip(big.tree,i)
	}
}

glm.logit.model = glm(siesta~verb,data=s[s$wals %in% big.tree$tip.label,],family="binomial")
summary(glm.logit.model)
# With phylogeny
logit.model <- compar.gee(siesta~verb,data=s[s$wals %in% big.tree$tip.label,],family="binomial",phy=big.tree)
print(logit.model)


####
library(ecodist)
par.dist = cophenetic(big.tree)
siesta.dist = abs(outer(s$siesta,s$siesta,"-"))
verb.dist = abs(outer(s$verb,s$verb,"-"))

colnames(verb.dist) = s$wals
rownames(verb.dist) = s$wals
colnames(siesta.dist) = s$wals
rownames(siesta.dist) = s$wals
verb.dist = verb.dist[colnames(par.dist),colnames(par.dist)]
siesta.dist = siesta.dist[colnames(par.dist),colnames(par.dist)]


par.dist.d = as.dist(par.dist)
verb.dist.d = as.dist(verb.dist)
siesta.dist.d = as.dist(siesta.dist)

ecodist::mantel(verb.dist.d~siesta.dist.d,mrank=TRUE)
ecodist::mantel(verb.dist.d~siesta.dist.d+par.dist.d)
