# Supplementary material for: Linguistic Diversity and Traffic Accidents: Lessons from Statistical Studies of Cultural Traits
Source: PLoS One. 2013 Aug 14;8(8):e70902. doi: 10.1371/journal.pone.0070902 (PMC3743834; doi:10.1371/journal.pone.0070902)
Supplement: Supporting Information S1 — Contains: S1_01.csv: Data on road fatalities, linguistic diversity and demographic variables for countries. S1_02.csv: Data on Siestas and morphological complexity. S1_02b/AlgTree_ASJP_Ethno.nwk: Phylogenetic tree of languages. S1_02b/s.csv: Data on Siestas and morphological complexity. S1_02b/Siesta_PhyloLogit.r R script for running phylogenetic generalised estimating equations test. S1_03.csv: Data on population size and extramarital sex frequency. S1_04.csv: Data on genetic correlates of collectivism and migration. S1_05.csv: Data on Tone langauges and Acacia trees. S1_6.csv: Data on Acacia tree and traffic accidents. S1_07.csv: Data on Chocolate consumption and serial killers. (ZIP) [file pone.0070902.s001.zip › S1_03.csv]

	Society	Population	Density	preSexF	preSexD	extraSexF	extraSexD
4	Lozi	10000-99999	1-25 persons / sq. mile	2	3	4	3
7	Bemba	100000-999999	1-5 persons / sq. mile	2	3	2	3
12	Ganda	100000-999999	101-500 persons / sq. mile	3	3	2	3
13	Mbuti	10000-99999	1 person / 1-5 sq. mile	4	3	4	3
16	Tiv	100000-999999	26-100 persons / sq. mile	4	2	3	4
19	Ashanti	100000-999999	26-100 persons / sq. mile	4	3	4	3
26	Hausa	100000-999999	26-100 persons / sq. mile	4	3	4	4
28	Azande	100000-999999	1-5 persons / sq. mile	3	3	4	4
36	Somali	1000000-9999999	1-25 persons / sq. mile	1	4	2	3
37	Amhara	1000000-9999999	26-100 persons / sq. mile	1	4	2	3
52	Lapps	100000-999999	1-5 persons / sq. mile	5	2	1	3
57	Kurd	1000000-9999999	101-500 persons / sq. mile	1	5	1	5
62	Santal	1000000-9999999	101-500 persons / sq. mile	5	3	2	3
69	Garo	100000-999999	26-100 persons / sq. mile	4	3	2	3
76	Siamese	10000000-99999999	101-500 persons / sq. mile	3	3	4	3
79	Andamanese	1000-9999	1-5 persons / sq. mile	5	3	4	2
85	Iban	100000-999999	1-25 persons / sq. mile	4	3	1	4
87	Toradja	100000-999999	1-25 persons / sq. mile	4	3	4	2
91	Aranda	1000-9999	1 person / 1-5 sq. mile	5	1	5	3
94	Kapauku	10000-99999	101-500 persons / sq. mile	4	3	4	4
98	Trobrianders	1000-9999	26-100 persons / sq. mile	5	2	4	4
100	Tikopia	1000-9999	101-500 persons / sq. mile	4	3	2	4
109	Trukese	1000-9999	over 500 persons / sq. mile	4	3	5	3
112	Ifugao	100000-999999	101-500 persons / sq. mile	5	3	2	3
116	Koreans	10000000-99999999	over 500 persons / sq. mile	3	3	2	4
121	Chukchee	10000-99999	< 1 person / 5 sq. mile	4	1	5	2
124	Copper Eskimo	100-999	< 1 person / 5 sq. mile	5	1	5	2
127	Saulteaux	10000-99999	< 1 person / 5 sq. mile	4	3	3	3
142	Pawnee	1000-9999	1 person / 1-5 sq. mile	2	4	2	4
158	Cuna (Tule)	10000-99999	26-100 persons / sq. mile	3	3	3	3
167	Cubeo (Tucano)	1000-9999	1 person / 1-5 sq. mile	4	3	4	3
172	Aymara	100000-999999	101-500 persons / sq. mile	5	2	3	3
