# Supplementary material for: Linguistic Diversity and Traffic Accidents: Lessons from Statistical Studies of Cultural Traits
Source: PLoS One. 2013 Aug 14;8(8):e70902. doi: 10.1371/journal.pone.0070902 (PMC3743834; doi:10.1371/journal.pone.0070902)
Supplement: Supporting Information S1 — Contains: S1_01.csv: Data on road fatalities, linguistic diversity and demographic variables for countries. S1_02.csv: Data on Siestas and morphological complexity. S1_02b/AlgTree_ASJP_Ethno.nwk: Phylogenetic tree of languages. S1_02b/s.csv: Data on Siestas and morphological complexity. S1_02b/Siesta_PhyloLogit.r R script for running phylogenetic generalised estimating equations test. S1_03.csv: Data on population size and extramarital sex frequency. S1_04.csv: Data on genetic correlates of collectivism and migration. S1_05.csv: Data on Tone langauges and Acacia trees. S1_6.csv: Data on Acacia tree and traffic accidents. S1_07.csv: Data on Chocolate consumption and serial killers. (ZIP) [file pone.0070902.s001.zip › S1_05.csv]

	code	Lang	Lat	Country	Tone	Long	acacia	ToneAny
2	abk	abkhaz	43.0833333333	georgia	No Tones	41	FALSE	FALSE
3	acm	achumawi	41.5	united states	Simple tone system	-121	FALSE	TRUE
4	aco	acoma	34.9166666667	united states	Complex tone system	-107.583333333	FALSE	TRUE
5	adk	andoke	-0.666666666667	colombia	Simple tone system	-72	FALSE	TRUE
6	aea	aleut (eastern)	54.75	united states	No Tones	-164	FALSE	FALSE
7	aeg	arabic (egyptian)	30	egypt	No Tones	31	TRUE	FALSE
8	agh	aghem	6.66666666667	cameroon	Simple tone system	10	TRUE	TRUE
9	aht	ahtna	62	united states	No Tones	-145	FALSE	FALSE
10	aik	aikaná	-12.6666666667	brazil	Simple tone system	-60.6666666667	FALSE	TRUE
11	ain	ainu	43	japan	Simple tone system	143	FALSE	TRUE
12	akn	akan	6.5	ghana	Simple tone system	-1.25	TRUE	TRUE
13	akw	akawaio	6	guyana	No Tones	-59.5	FALSE	FALSE
14	ala	alamblak	-4.66666666667	papua new guinea	No Tones	143.333333333	FALSE	FALSE
15	alb	albanian	41	albania	No Tones	20	FALSE	FALSE
16	alb	albanian	41	serbia and montenegro	No Tones	20	FALSE	FALSE
17	ald	alladian	5.16666666667	côte d_ivoire	Simple tone system	-4.33333333333	FALSE	TRUE
18	alw	alawa	-15.1666666667	australia	No Tones	134.25	TRUE	FALSE
19	ame	amele	-5.25	papua new guinea	No Tones	145.583333333	FALSE	FALSE
20	amh	amharic	10	ethiopia	No Tones	38	TRUE	FALSE
21	amo	amo	10.3333333333	nigeria	Simple tone system	8.66666666667	TRUE	TRUE
22	amp	arrernte (mparntwe)	-24	australia	No Tones	136	TRUE	FALSE
23	amu	amuesha	-10.5	peru	No Tones	-75.4166666667	FALSE	FALSE
24	amz	amuzgo	16.8333333333	mexico	Complex tone system	-98	FALSE	TRUE
25	ana	araona	-12.3333333333	bolivia	No Tones	-67.75	FALSE	FALSE
26	anc	angas	9.5	nigeria	Complex tone system	9.5	TRUE	TRUE
27	ani	//ani	-18.9166666667	botswana	Simple tone system	21.9166666667	TRUE	TRUE
28	ant	angaatiha	-7.21666666667	papua new guinea	Simple tone system	146.25	FALSE	TRUE
29	ao	ao	26.5833333333	india	Complex tone system	94.6666666667	TRUE	TRUE
30	api	apinayé	-5.5	brazil	No Tones	-48	FALSE	FALSE
31	apu	apurinã	-9	brazil	No Tones	-67	FALSE	FALSE
32	arb	arabela	-2	peru	No Tones	-75.1666666667	FALSE	FALSE
33	arc	archi	42	russia	No Tones	46.8333333333	FALSE	FALSE
34	arm	armenian (eastern)	40	armenia	No Tones	45	FALSE	FALSE
35	arp	arapesh	-3.46666666667	papua new guinea	No Tones	143.166666667	FALSE	FALSE
36	asm	asmat	-5.5	indonesia	No Tones	138.5	TRUE	FALSE
37	ata	atayal	24.5	taiwan	No Tones	121.333333333	FALSE	FALSE
38	ava	avar	42.5	azerbaijan	No Tones	46.5	FALSE	FALSE
39	ava	avar	42.5	russia	No Tones	46.5	FALSE	FALSE
40	awn	awngi	10.8333333333	ethiopia	Simple tone system	36.6666666667	TRUE	TRUE
41	awp	awa pit	1.5	colombia	No Tones	-78.25	FALSE	FALSE
42	awp	awa pit	1.5	ecuador	No Tones	-78.25	TRUE	FALSE
43	aym	aymara	-17	bolivia	No Tones	-69	FALSE	FALSE
44	aym	aymara	-17	chile	No Tones	-69	FALSE	FALSE
45	aym	aymara	-17	peru	No Tones	-69	FALSE	FALSE
46	aze	azerbaijani	40.5	azerbaijan	No Tones	48.5	FALSE	FALSE
47	aze	azerbaijani	40.5	iran	No Tones	48.5	TRUE	FALSE
48	bag	bagirmi	11.6666666667	chad	Complex tone system	16	TRUE	TRUE
49	bai	bai	26	china	Complex tone system	100	TRUE	TRUE
50	baj	bajau	-4.33333333333	indonesia	No Tones	123	TRUE	FALSE
51	bam	bambara	12.5	mali	Simple tone system	-7.5	TRUE	TRUE
52	baw	bawm	22.5	bangladesh	Simple tone system	92.25	TRUE	TRUE
53	baw	bawm	22.5	india	Simple tone system	92.25	TRUE	TRUE
54	baw	bawm	22.5	myanmar	Simple tone system	92.25	TRUE	TRUE
55	bbf	bobo fing	11.8333333333	burkina faso	Complex tone system	-4.41666666667	TRUE	TRUE
56	bco	bella coola	52.5	canada	No Tones	-126.666666667	FALSE	FALSE
57	bee	beembe	-3.91666666667	congo	Simple tone system	14.0833333333	FALSE	TRUE
58	bej	beja	18	eritrea	Simple tone system	36	TRUE	TRUE
59	bej	beja	18	sudan	Simple tone system	36	TRUE	TRUE
60	ben	bengali	24	bangladesh	No Tones	90	TRUE	FALSE
61	ben	bengali	24	india	No Tones	90	TRUE	FALSE
62	ber	berta	10.3333333333	ethiopia	Simple tone system	34.6666666667	TRUE	TRUE
63	ber	berta	10.3333333333	sudan	Simple tone system	34.6666666667	TRUE	TRUE
64	bet	bété	6.25	côte d_ivoire	Complex tone system	-6.25	FALSE	TRUE
65	bir	birom	9.66666666667	nigeria	Complex tone system	8.83333333333	TRUE	TRUE
66	bis	bisa	11.5	burkina faso	No Tones	-0.5	TRUE	FALSE
67	bis	bisa	11.5	ghana	No Tones	-0.5	TRUE	FALSE
68	bki	bakairí	-14	brazil	No Tones	-55	FALSE	FALSE
69	bkr	batak (karo)	3.25	indonesia	No Tones	98.25	TRUE	FALSE
70	bma	berber (middle atlas)	33	morocco	No Tones	-5	FALSE	FALSE
71	bng	baining	-4.58333333333	papua new guinea	No Tones	152	FALSE	FALSE
72	bno	barasano (northern)	0.333333333333	colombia	Simple tone system	-70.25	FALSE	TRUE
73	bod	bodo	26.8333333333	india	Simple tone system	92	TRUE	TRUE
74	brb	bariba	10	benin	Complex tone system	2.5	FALSE	TRUE
75	brb	bariba	10	nigeria	Complex tone system	2.5	TRUE	TRUE
76	brd	bardi	-16.5833333333	australia	No Tones	122.916666667	TRUE	FALSE
77	bre	breton	48	france	No Tones	-3	FALSE	FALSE
78	brh	brahui	28.5	pakistan	No Tones	67	TRUE	FALSE
79	brm	burmese	21	myanmar	Complex tone system	96	TRUE	TRUE
80	brr	bororo	-16	brazil	No Tones	-57	FALSE	FALSE
81	brw	bru (western)	16.75	laos	No Tones	104.75	FALSE	FALSE
82	bsk	bashkir	53	russia	No Tones	58	FALSE	FALSE
83	bsq	basque	43	spain	No Tones	-3	FALSE	FALSE
84	bsq	basque	43	france	No Tones	-3	FALSE	FALSE
85	bto	batak (toba)	2.5	indonesia	No Tones	99	TRUE	FALSE
86	bua	burarra	-12.25	australia	No Tones	134.583333333	TRUE	FALSE
87	bul	bulgarian	42.5	bulgaria	No Tones	25	FALSE	FALSE
88	bur	burushaski	36.5	pakistan	No Tones	74.5	TRUE	FALSE
89	byu	bandjalang (yugumbir)	-27.9166666667	australia	No Tones	153	TRUE	FALSE
90	cac	cacua	1.08333333333	colombia	Simple tone system	-70	FALSE	TRUE
91	cad	caddo	33.3333333333	united states	Simple tone system	-93.5	FALSE	TRUE
92	cah	cahuilla	33.5	united states	No Tones	-116.25	FALSE	FALSE
93	cam	camsá	1.16666666667	colombia	No Tones	-77	FALSE	FALSE
94	car	carib	5.5	suriname	No Tones	-56	FALSE	FALSE
95	cax	campa (axininca)	-12	peru	No Tones	-74	FALSE	FALSE
96	cck	chickasaw	34	united states	No Tones	-88	FALSE	FALSE
97	ccp	cocopa	32.3333333333	mexico	No Tones	-115	FALSE	FALSE
98	ccp	cocopa	32.3333333333	united states	No Tones	-115	FALSE	FALSE
99	cha	chamorro	13.45	guam	No Tones	144.75	FALSE	FALSE
100	che	cherokee	35.5	united states	Simple tone system	-83.5	FALSE	TRUE
101	chk	chukchi	67	russia	No Tones	-173	FALSE	FALSE
102	chl	chehalis (upper)	46.5833333333	united states	No Tones	-123	FALSE	FALSE
103	chp	chipewyan	59	canada	Simple tone system	-106	FALSE	TRUE
104	chq	chinantec (quiotepec)	17.5833333333	mexico	Complex tone system	-96.6666666667	FALSE	TRUE
105	chu	chulupí	-23.5	paraguay	No Tones	-60.5	FALSE	FALSE
106	chv	chuvash	55.5	russia	No Tones	47.5	FALSE	FALSE
107	chw	cham (western)	12	cambodia	Simple tone system	105.5	FALSE	TRUE
108	cil	ciluba	-6	democratic republic of congo	Simple tone system	22	FALSE	TRUE
109	ckr	canela-krahô	-6	brazil	No Tones	-45	FALSE	FALSE
110	cle	chinantec (lealao)	17.3333333333	mexico	Complex tone system	-95.9166666667	FALSE	TRUE
111	cmn	comanche	33.5	united states	No Tones	-101.5	FALSE	FALSE
112	cnt	cantonese	23	china	Complex tone system	113	TRUE	TRUE
113	coo	coos (hanis)	43.5	united states	No Tones	-124.166666667	FALSE	FALSE
114	cre	cree (plains)	54	canada	No Tones	-110	FALSE	FALSE
115	cso	chatino (sierra occidental)	16.25	mexico	Complex tone system	-97.3333333333	FALSE	TRUE
116	cti	chin (tiddim)	23.3333333333	myanmar	Complex tone system	93.6666666667	TRUE	TRUE
117	ctl	catalan	41.75	spain	No Tones	2	FALSE	FALSE
118	cub	cubeo	1.33333333333	colombia	Simple tone system	-70.5	FALSE	TRUE
119	cyv	cayuvava	-13.5	bolivia	No Tones	-65.5	FALSE	FALSE
120	dad	dadibi	-6.55	papua new guinea	Simple tone system	144.583333333	FALSE	TRUE
121	dah	dahalo	-2.33333333333	kenya	Simple tone system	40.5	TRUE	TRUE
122	dan	dan	7.5	côte d_ivoire	Complex tone system	-8	FALSE	TRUE
123	dan	dan	7.5	guinea	Complex tone system	-8	TRUE	TRUE
124	dan	dan	7.5	liberia	Complex tone system	-8	FALSE	TRUE
125	dar	darai	24	nepal	No Tones	84	TRUE	FALSE
126	ddf	daju (dar fur)	12.25	sudan	No Tones	25.25	TRUE	FALSE
127	der	dera	-3.58333333333	indonesia	No Tones	141	TRUE	FALSE
128	der	dera	-3.58333333333	papua new guinea	No Tones	141	FALSE	FALSE
129	det	deti	-20.5	botswana	Simple tone system	24.5	TRUE	TRUE
130	dgb	dagbani	9.58333333333	ghana	Simple tone system	-0.5	TRUE	TRUE
131	dgr	dagur	48	china	No Tones	124	TRUE	FALSE
132	die	diegueño (mesa grande)	32.6666666667	mexico	No Tones	-116.166666667	FALSE	FALSE
133	die	diegueño (mesa grande)	32.6666666667	united states	No Tones	-116.166666667	FALSE	FALSE
134	din	dinka	8.5	sudan	Complex tone system	28	TRUE	TRUE
135	dio	diola-fogny	13	gambia	No Tones	-16	TRUE	FALSE
136	dio	diola-fogny	13	senegal	No Tones	-16	TRUE	FALSE
137	diy	diyari	-28	australia	No Tones	139	TRUE	FALSE
138	diz	dizi	6.16666666667	ethiopia	Complex tone system	36.5	TRUE	TRUE
139	djp	djapu	-12.6666666667	australia	No Tones	136	TRUE	FALSE
140	dni	dani (lower grand valley)	-4.33333333333	indonesia	No Tones	138.833333333	TRUE	FALSE
141	dnw	dangaléat (western)	12.1666666667	chad	Simple tone system	18.3333333333	TRUE	TRUE
142	doy	doyayo	8.66666666667	cameroon	Complex tone system	13.0833333333	TRUE	TRUE
143	dre	drehu	-21	new caledonia	No Tones	167.25	TRUE	FALSE
144	dts	dogon (toro so)	14.5	burkina faso	Simple tone system	-3.33333333333	TRUE	TRUE
145	dts	dogon (toro so)	14.5	mali	Simple tone system	-3.33333333333	TRUE	TRUE
146	dum	dumo	-2.68333333333	papua new guinea	Complex tone system	141.3	FALSE	TRUE
147	dyi	dyirbal	-17.8333333333	australia	No Tones	145.583333333	TRUE	FALSE
148	efi	efik	4.91666666667	nigeria	Simple tone system	8.5	TRUE	TRUE
149	eja	ejagham	5.41666666667	cameroon	Complex tone system	8.66666666667	TRUE	TRUE
150	eja	ejagham	5.41666666667	nigeria	Complex tone system	8.66666666667	TRUE	TRUE
151	eka	ekari	-3.83333333333	indonesia	Simple tone system	135.5	TRUE	TRUE
152	eng	english	52	united kingdom	No Tones	0	FALSE	FALSE
153	eng	english	52	ireland	No Tones	0	FALSE	FALSE
154	epe	epena pedee	3	colombia	No Tones	-77	FALSE	FALSE
155	eve	evenki	56	russia	No Tones	125	FALSE	FALSE
156	evn	even	68	russia	No Tones	130	FALSE	FALSE
157	ewe	ewe	6.33333333333	ghana	Simple tone system	0.416666666667	TRUE	TRUE
158	ewe	ewe	6.33333333333	togo	Simple tone system	0.416666666667	TRUE	TRUE
159	ewo	ewondo	4	cameroon	Complex tone system	12	TRUE	TRUE
160	eya	eyak	60.5	united states	No Tones	-145	FALSE	FALSE
161	fas	fasu	-6.58333333333	papua new guinea	Simple tone system	143.333333333	FALSE	TRUE
162	fef	fe_fe_	5.25	cameroon	Complex tone system	10.1666666667	TRUE	TRUE
163	fij	fijian	-17.8333333333	fiji	No Tones	178	FALSE	FALSE
164	fin	finnish	62	finland	No Tones	25	FALSE	FALSE
165	fre	french	48	switzerland	No Tones	2	FALSE	FALSE
166	fre	french	48	france	No Tones	2	FALSE	FALSE
167	ful	fulniô	-8	brazil	Simple tone system	-37.5	FALSE	TRUE
168	fur	fur	13.5	sudan	Simple tone system	25	TRUE	TRUE
169	fuz	fuzhou	26	china	Complex tone system	119.5	TRUE	TRUE
170	fuz	fuzhou	26	malaysia	Complex tone system	119.5	FALSE	TRUE
171	fuz	fuzhou	26	thailand	Complex tone system	119.5	FALSE	TRUE
172	fye	fyem	9.58333333333	nigeria	Simple tone system	9.33333333333	TRUE	TRUE
173	ga	gã	5.66666666667	ghana	Complex tone system	-0.166666666667	TRUE	TRUE
174	gan	great andamanese	12	india	No Tones	92.6666666667	TRUE	FALSE
175	gar	garo	25.6666666667	india	No Tones	90.5	TRUE	FALSE
176	gbb	gbeya bossangoa	6.66666666667	central african republic	Simple tone system	17.5	FALSE	TRUE
177	gds	gadsup	-6.25	papua new guinea	Complex tone system	146	FALSE	TRUE
178	geo	georgian	42	georgia	No Tones	44	FALSE	FALSE
179	ger	german	52	austria	No Tones	10	FALSE	FALSE
180	ger	german	52	switzerland	No Tones	10	FALSE	FALSE
181	ger	german	52	germany	No Tones	10	FALSE	FALSE
182	gla	gelao	22.9166666667	vietnam	Complex tone system	105.5	TRUE	TRUE
183	goo	gooniyandi	-18.3333333333	australia	No Tones	126.333333333	TRUE	FALSE
184	grb	grebo	5	liberia	Complex tone system	-8	FALSE	TRUE
185	grk	greek (modern)	39	greece	No Tones	22	FALSE	FALSE
186	grr	garrwa	-17.0833333333	australia	No Tones	137.166666667	TRUE	FALSE
187	grw	greenlandic (west)	64	greenland	No Tones	-51	FALSE	FALSE
188	gua	guaraní	-26	paraguay	No Tones	-56	FALSE	FALSE
189	gwa	gwari	9.5	nigeria	Complex tone system	7	TRUE	TRUE
190	had	hadza	-3.75	tanzania	Simple tone system	35.1666666667	TRUE	TRUE
191	hai	haida	53	canada	No Tones	-132	FALSE	FALSE
192	hai	haida	53	united states	No Tones	-132	FALSE	FALSE
193	hak	hakka	25	china	Complex tone system	116	TRUE	TRUE
194	ham	hamtai	-7.5	papua new guinea	Simple tone system	146.25	FALSE	TRUE
195	hau	hausa	12	niger	Simple tone system	7	TRUE	TRUE
196	hau	hausa	12	nigeria	Simple tone system	7	TRUE	TRUE
197	haw	hawaiian	19.5833333333	united states	No Tones	-155.5	FALSE	FALSE
198	hba	hebrew (modern ashkenazic)	31.75	israel	No Tones	35.1666666667	TRUE	FALSE
199	hin	hindi	25	india	No Tones	77	TRUE	FALSE
200	hix	hixkaryana	-1	brazil	No Tones	-59	FALSE	FALSE
201	hmo	hmong njua	28	china	Complex tone system	105	TRUE	TRUE
202	hmr	hamer	5	ethiopia	Simple tone system	36.5	TRUE	TRUE
203	hop	hopi	36	united states	Simple tone system	-110	FALSE	TRUE
204	htc	huastec	22.0833333333	mexico	No Tones	-99.3333333333	FALSE	FALSE
205	hum	huitoto (murui)	-1	brazil	No Tones	-73.5	FALSE	FALSE
206	hum	huitoto (murui)	-1	colombia	No Tones	-73.5	FALSE	FALSE
207	hum	huitoto (murui)	-1	peru	No Tones	-73.5	FALSE	FALSE
208	hun	hungarian	47	hungary	No Tones	20	FALSE	FALSE
209	hup	hupa	41.0833333333	united states	No Tones	-123.666666667	FALSE	FALSE
210	hve	huave (san mateo del mar)	16.2166666667	mexico	Simple tone system	-95	FALSE	TRUE
211	hzb	hunzib	42.1666666667	russia	No Tones	46.25	FALSE	FALSE
212	iaa	iaai	-20.4166666667	new caledonia	No Tones	166.583333333	TRUE	FALSE
213	iba	iban	2	malaysia	No Tones	112	FALSE	FALSE
214	igb	igbo	6	nigeria	Simple tone system	7.33333333333	TRUE	TRUE
215	igs	ingessana	11.5	sudan	Simple tone system	34	TRUE	TRUE
216	ijo	ijo (kolokuma)	4.91666666667	nigeria	Simple tone system	5.66666666667	TRUE	TRUE
217	ik	ik	3.75	uganda	Simple tone system	34.1666666667	TRUE	TRUE
218	ika	ika	10.6666666667	colombia	No Tones	-73.75	FALSE	FALSE
219	imo	imonda	-3.33333333333	papua new guinea	No Tones	141.166666667	FALSE	FALSE
220	ind	indonesian	0	indonesia	No Tones	106	TRUE	FALSE
221	ing	ingush	43.1666666667	russia	No Tones	45.0833333333	FALSE	FALSE
222	ird	irish (donegal)	55	ireland	No Tones	-8	FALSE	FALSE
223	irq	iraqw	-4	tanzania	Simple tone system	35.5	TRUE	TRUE
224	irr	irarutu	-3	indonesia	No Tones	133.5	TRUE	FALSE
225	irx	iranxe	-13	brazil	No Tones	-58	FALSE	FALSE
226	iso	isoko	5.5	nigeria	Simple tone system	6.25	TRUE	TRUE
227	ivs	ivatan (southern)	20.3333333333	philippines	No Tones	121.833333333	FALSE	FALSE
228	jak	jakaltek	15.6666666667	guatemala	No Tones	-91.6666666667	FALSE	FALSE
229	jaq	jaqaru	-13	peru	No Tones	-76	FALSE	FALSE
230	jav	javanese	-7	indonesia	No Tones	111	TRUE	FALSE
231	jeb	jebero	-5.41666666667	peru	No Tones	-76.5	FALSE	FALSE
232	jeh	jeh	15.1666666667	laos	No Tones	107.833333333	FALSE	FALSE
233	jeh	jeh	15.1666666667	vietnam	No Tones	107.833333333	TRUE	FALSE
234	jng	jingpho	25.4166666667	myanmar	Complex tone system	97	TRUE	TRUE
235	jom	jomang	10.5833333333	sudan	Simple tone system	30.5	TRUE	TRUE
236	jpn	japanese	37	japan	Simple tone system	140	FALSE	TRUE
237	jpr	japreria	10.5	venezuela	No Tones	-73	FALSE	FALSE
238	juh	ju|_hoan	-19	angola	Complex tone system	21	TRUE	TRUE
239	juh	ju|_hoan	-19	botswana	Complex tone system	21	TRUE	TRUE
240	juh	ju|_hoan	-19	namibia	Complex tone system	21	TRUE	TRUE
241	kab	kabardian	43.5	russia	No Tones	43.5	FALSE	FALSE
242	kad	kadugli	11	sudan	Complex tone system	29.6666666667	TRUE	TRUE
243	kal	kalami	35.5	pakistan	Simple tone system	72.5	TRUE	TRUE
244	kas	kashmiri	34	india	No Tones	76	TRUE	FALSE
245	kas	kashmiri	34	pakistan	No Tones	76	TRUE	FALSE
246	kay	kayardild	-17.05	australia	No Tones	139.5	TRUE	FALSE
247	kch	koyra chiini	17	mali	No Tones	-3	TRUE	FALSE
248	ked	kedang	-8.25	indonesia	No Tones	123.75	TRUE	FALSE
249	kef	kefa	7.25	ethiopia	Simple tone system	36.25	TRUE	TRUE
250	ker	kera	9.83333333333	chad	Complex tone system	15.0833333333	TRUE	TRUE
251	ket	ket	64	russia	No Tones	87	FALSE	FALSE
252	kew	kewa	-6.5	papua new guinea	Simple tone system	143.833333333	FALSE	TRUE
253	kfe	koromfe	14.25	burkina faso	No Tones	-0.916666666667	TRUE	FALSE
254	kfe	koromfe	14.25	mali	No Tones	-0.916666666667	TRUE	FALSE
255	kgi	konyagi	12.5	guinea	Simple tone system	-13.25	TRUE	TRUE
256	kgi	konyagi	12.5	mali	Simple tone system	-13.25	TRUE	TRUE
257	kgu	kalkatungu	-21	australia	No Tones	139.5	TRUE	FALSE
258	kgz	kirghiz	42	kyrgyzstan	No Tones	75	FALSE	FALSE
259	kha	khalkha	47	mongolia	No Tones	105	FALSE	FALSE
260	khm	khmer	12.5	cambodia	No Tones	105	FALSE	FALSE
261	kho	khoekhoe	-25.5	namibia	Complex tone system	18	TRUE	TRUE
262	khr	kharia	22.5	india	No Tones	84.3333333333	TRUE	FALSE
263	khs	khasi	25.5	india	No Tones	92	TRUE	FALSE
264	kio	kiowa	37	united states	Simple tone system	-99	FALSE	TRUE
265	kiw	kiwai	-8	papua new guinea	Simple tone system	143.5	FALSE	TRUE
266	kkn	konkani	15.25	india	No Tones	74	TRUE	FALSE
267	kkv	kaliai-kove	-5.58333333333	papua new guinea	No Tones	149.666666667	FALSE	FALSE
268	kla	klao	4.75	liberia	Complex tone system	-8.75	FALSE	TRUE
269	klm	klamath	42.5	united states	No Tones	-121.5	FALSE	FALSE
270	klv	kilivila	-8.5	papua new guinea	No Tones	151.083333333	FALSE	FALSE
271	kly	kala lagaw ya	-10.1166666667	australia	No Tones	142.116666667	TRUE	FALSE
272	kmp	kunimaipa	-8	papua new guinea	No Tones	146.833333333	FALSE	FALSE
273	kmu	khmu_	21	laos	Simple tone system	102	FALSE	TRUE
274	knd	kannada	14	india	No Tones	76	TRUE	FALSE
275	kng	kaingang	-26	brazil	No Tones	-52	FALSE	FALSE
276	knk	kanakuru	10	nigeria	Simple tone system	12	TRUE	TRUE
277	knm	kunama	14.5	eritrea	Simple tone system	37	TRUE	TRUE
278	knm	kunama	14.5	ethiopia	Simple tone system	37	TRUE	TRUE
279	knr	kanuri	12	niger	Simple tone system	13	TRUE	TRUE
280	knr	kanuri	12	nigeria	Simple tone system	13	TRUE	TRUE
281	knr	kanuri	12	sudan	Simple tone system	13	TRUE	TRUE
282	knr	kanuri	12	chad	Simple tone system	13	TRUE	TRUE
283	koa	koasati	34.8333333333	united states	Complex tone system	-85.1666666667	FALSE	TRUE
284	kob	kobon	-5.16666666667	papua new guinea	No Tones	144.333333333	FALSE	FALSE
285	koh	kohumono	6	nigeria	Complex tone system	8.11666666667	TRUE	TRUE
286	koi	koiari	-9.5	papua new guinea	Simple tone system	147.333333333	FALSE	TRUE
287	kom	komo	8.75	ethiopia	Complex tone system	33.75	TRUE	TRUE
288	kom	komo	8.75	sudan	Complex tone system	33.75	TRUE	TRUE
289	kor	korean	37.5	north korea	No Tones	128	FALSE	FALSE
290	kor	korean	37.5	south korea	No Tones	128	FALSE	FALSE
291	kot	kota	11.5	india	No Tones	77.1666666667	TRUE	FALSE
292	koy	koya	17.5	india	No Tones	81.3333333333	TRUE	FALSE
293	kpa	kpan	7.58333333333	nigeria	Complex tone system	10.1666666667	TRUE	TRUE
294	kpe	kpelle	7	liberia	Complex tone system	-10	FALSE	TRUE
295	krb	kiribati	1.33333333333	kiribati	No Tones	173	FALSE	FALSE
296	krd	kurdish (central)	36	iraq	No Tones	44	TRUE	FALSE
297	krd	kurdish (central)	36	iran	No Tones	44	TRUE	FALSE
298	krk	karok	41.6666666667	united states	Simple tone system	-123	FALSE	TRUE
299	kro	krongo	10.5	sudan	Simple tone system	30	TRUE	TRUE
300	kry	koryak	61	russia	No Tones	167	FALSE	FALSE
301	ksg	karen (sgaw)	18	myanmar	Complex tone system	97	TRUE	TRUE
302	kss	kisi (southern)	8.5	guinea	Simple tone system	-10.25	TRUE	TRUE
303	kss	kisi (southern)	8.5	liberia	Simple tone system	-10.25	FALSE	TRUE
304	ktk	kotoko	11.3333333333	central african republic	Simple tone system	15.3333333333	FALSE	TRUE
305	kty	khanty	65	russia	No Tones	65	FALSE	FALSE
306	kul	kullo	6.75	ethiopia	Simple tone system	37.0833333333	TRUE	TRUE
307	kun	kuna	8	colombia	No Tones	-77.3333333333	FALSE	FALSE
308	kun	kuna	8	panama	No Tones	-77.3333333333	FALSE	FALSE
309	kut	kutenai	49.5	canada	No Tones	-116	FALSE	FALSE
310	kut	kutenai	49.5	united states	No Tones	-116	FALSE	FALSE
311	kwa	kwaio	-8.95	solomon islands	No Tones	161	FALSE	FALSE
312	kwk	kwakw_ala	51	canada	No Tones	-127	FALSE	FALSE
313	kws	kawaiisu	36	united states	No Tones	-117.5	FALSE	FALSE
314	kya	kuku-yalanji	-16	australia	No Tones	145	TRUE	FALSE
315	kyl	kayah li (eastern)	19	myanmar	Complex tone system	97.5	TRUE	TRUE
316	kyl	kayah li (eastern)	19	thailand	Complex tone system	97.5	FALSE	TRUE
317	kzh	kam (zhanglu)	26	china	Complex tone system	108.5	TRUE	TRUE
318	kzy	komi-zyrian	65	russia	No Tones	55	FALSE	FALSE
319	lad	ladakhi	34	india	No Tones	78	TRUE	FALSE
320	lah	lahu	20	china	Complex tone system	98.1666666667	TRUE	TRUE
321	lah	lahu	20	myanmar	Complex tone system	98.1666666667	TRUE	TRUE
322	lah	lahu	20	thailand	Complex tone system	98.1666666667	FALSE	TRUE
323	lak	lak	42.1666666667	russia	No Tones	47.1666666667	FALSE	FALSE
324	lam	lamé	9	cameroon	Complex tone system	14.5	TRUE	TRUE
325	lam	lamé	9	chad	Complex tone system	14.5	TRUE	TRUE
326	lan	lango	2.16666666667	uganda	Simple tone system	33	TRUE	TRUE
327	lat	latvian	57	latvia	Simple tone system	24	FALSE	TRUE
328	lav	lavukaleve	-9.08333333333	solomon islands	No Tones	159.2	FALSE	FALSE
329	len	lenakel	-19.45	vanuatu	No Tones	169.25	FALSE	FALSE
330	lez	lezgian	41.6666666667	azerbaijan	No Tones	47.8333333333	FALSE	FALSE
331	lez	lezgian	41.6666666667	russia	No Tones	47.8333333333	FALSE	FALSE
332	lkk	lakkia	24.0833333333	china	Complex tone system	110.166666667	TRUE	TRUE
333	lkt	lakhota	43.8333333333	united states	No Tones	-101.833333333	FALSE	FALSE
334	llm	lelemi	7.33333333333	ghana	Simple tone system	0.5	TRUE	TRUE
335	lu	lü	22	china	Complex tone system	100.666666667	TRUE	TRUE
336	lu	lü	22	laos	Complex tone system	100.666666667	FALSE	TRUE
337	lu	lü	22	myanmar	Complex tone system	100.666666667	TRUE	TRUE
338	lua	lua	9.75	chad	Complex tone system	17.75	TRUE	TRUE
339	lug	lugbara	3.08333333333	democratic republic of congo	Complex tone system	30.9166666667	FALSE	TRUE
340	lug	lugbara	3.08333333333	uganda	Complex tone system	30.9166666667	TRUE	TRUE
341	lui	luiseño	33.3333333333	united states	No Tones	-117.166666667	FALSE	FALSE
342	luo	luo	-0.5	kenya	Simple tone system	34.75	TRUE	TRUE
343	luo	luo	-0.5	tanzania	Simple tone system	34.75	TRUE	TRUE
344	lus	lushootseed	48	united states	No Tones	-122	FALSE	FALSE
345	luv	luvale	-12	angola	Simple tone system	22	TRUE	TRUE
346	maa	maasai	-3	kenya	Simple tone system	36	TRUE	TRUE
347	maa	maasai	-3	tanzania	Simple tone system	36	TRUE	TRUE
348	mab	maba	13.75	chad	Simple tone system	20.8333333333	TRUE	TRUE
349	mak	makah	48.3333333333	united states	No Tones	-124.666666667	FALSE	FALSE
350	mal	malagasy	-20	madagascar	No Tones	47	FALSE	FALSE
351	mao	maori	-40	new zealand	No Tones	176	FALSE	FALSE
352	map	mapudungun	-38	chile	No Tones	-72	FALSE	FALSE
353	mar	maricopa	33.1666666667	united states	No Tones	-113.166666667	FALSE	FALSE
354	mau	maung	-11.9166666667	australia	No Tones	133.5	TRUE	FALSE
355	max	maxakalí	-18	brazil	No Tones	-40	FALSE	FALSE
356	may	maybrat	-1.33333333333	indonesia	No Tones	132.5	TRUE	FALSE
357	maz	mazahua	19.4166666667	mexico	Simple tone system	-99.9166666667	FALSE	TRUE
358	mba	mba	1	democratic republic of congo	Complex tone system	25	FALSE	TRUE
359	mbb	mbabaram	-17.1666666667	australia	No Tones	145	TRUE	FALSE
360	mbm	mbum	7.75	central african republic	Simple tone system	13.1666666667	FALSE	TRUE
361	mbm	mbum	7.75	cameroon	Simple tone system	13.1666666667	TRUE	TRUE
362	mbm	mbum	7.75	chad	Simple tone system	13.1666666667	TRUE	TRUE
363	mei	meithei	24.75	india	Simple tone system	94	TRUE	TRUE
364	mgg	mangghuer	36	china	No Tones	102	TRUE	FALSE
365	mie	mien	25	china	Complex tone system	111	TRUE	TRUE
366	mku	maranungku	-13.6666666667	australia	No Tones	130	TRUE	FALSE
367	mla	mambila	6.75	cameroon	Complex tone system	11.5	TRUE	TRUE
368	mla	mambila	6.75	nigeria	Complex tone system	11.5	TRUE	TRUE
369	mlk	malakmalak	-13.4166666667	australia	No Tones	130.416666667	TRUE	FALSE
370	mnd	mandarin	34	china	Complex tone system	110	TRUE	TRUE
371	mne	maidu (northeast)	40	united states	No Tones	-120.666666667	FALSE	FALSE
372	mog	moghol	35	afghanistan	No Tones	62	FALSE	FALSE
373	mor	mor	-2.95	indonesia	Simple tone system	135.75	TRUE	TRUE
374	mov	movima	-13.8333333333	bolivia	No Tones	-65.6666666667	FALSE	FALSE
375	mpa	murrinh-patha	-14.6666666667	australia	No Tones	129.666666667	TRUE	FALSE
376	mrd	marind	-7.83333333333	indonesia	No Tones	140.166666667	TRUE	FALSE
377	mrg	margi	11	nigeria	Simple tone system	13	TRUE	TRUE
378	mrl	murle	6.5	sudan	Simple tone system	33.5	TRUE	TRUE
379	mrn	maranao	7.83333333333	philippines	No Tones	124.25	FALSE	FALSE
380	mro	moro	11	sudan	Simple tone system	30.1666666667	TRUE	TRUE
381	mrt	martuthunira	-20.8333333333	australia	No Tones	116.5	TRUE	FALSE
382	mss	miwok (southern sierra)	37.5	united states	No Tones	-120	FALSE	FALSE
383	mtp	mixe (totontepec)	17.25	mexico	No Tones	-96	FALSE	FALSE
384	mui	muinane	-1	colombia	Simple tone system	-72.5	FALSE	TRUE
385	mum	mumuye	9	nigeria	Complex tone system	11.6666666667	TRUE	TRUE
386	mun	mundari	23	india	No Tones	84.6666666667	TRUE	FALSE
387	mxc	mixtec (chalcatongo)	17.05	mexico	Complex tone system	-97.5833333333	FALSE	TRUE
388	mxm	mixtec (molinos)	17	mexico	Complex tone system	-97.5833333333	FALSE	TRUE
389	mya	ma_ya	-1.25	indonesia	Complex tone system	130.916666667	TRUE	TRUE
390	myi	mangarrayi	-14.6666666667	australia	No Tones	133.5	TRUE	FALSE
391	mzc	mazatec (chiquihuitlán)	17.75	mexico	Complex tone system	-96.9166666667	FALSE	TRUE
392	nai	nanai	49.5	russia	No Tones	137	FALSE	FALSE
393	nan	nandi	0.25	kenya	Simple tone system	35	TRUE	TRUE
394	nap	neo-aramaic (persian azerbaijan)	38	israel	No Tones	47	TRUE	FALSE
395	nap	neo-aramaic (persian azerbaijan)	38	iran	No Tones	47	TRUE	FALSE
396	nar	nara (in ethiopia)	15.0833333333	eritrea	Simple tone system	37.5833333333	TRUE	TRUE
397	nav	navajo	36.1666666667	united states	Simple tone system	-108	FALSE	TRUE
398	nax	naxi	27.5	china	Complex tone system	100	TRUE	TRUE
399	ndt	ndut	14.9166666667	senegal	Complex tone system	-16.9166666667	TRUE	TRUE
400	ndy	ndyuka	5	french guiana	Simple tone system	-54.5	FALSE	TRUE
401	ndy	ndyuka	5	suriname	Simple tone system	-54.5	FALSE	TRUE
402	nen	nenets	69	russia	No Tones	72	FALSE	FALSE
403	nep	nepali	28	nepal	No Tones	85	TRUE	FALSE
404	new	newari (kathmandu)	27.6666666667	nepal	No Tones	85.5	TRUE	FALSE
405	nez	nez perce	46	united states	No Tones	-116	FALSE	FALSE
406	nga	nganasan	71	russia	No Tones	93	FALSE	FALSE
407	ngi	ngiyambaa	-31.75	australia	No Tones	145.5	TRUE	FALSE
408	ngz	ngizim	12.0833333333	nigeria	Simple tone system	10.9166666667	TRUE	TRUE
409	nhn	nahuatl (north puebla)	20	mexico	No Tones	-98.25	FALSE	FALSE
410	nht	nahuatl (tetelcingo)	19.6666666667	mexico	No Tones	-99	FALSE	FALSE
411	nis	nishi	27.5	india	Simple tone system	93.5	TRUE	TRUE
412	niv	nivkh	53.3333333333	russia	Simple tone system	142	FALSE	TRUE
413	nko	nkore-kiga	-0.916666666667	uganda	Simple tone system	29.8333333333	TRUE	TRUE
414	nkt	nyah kur (tha pong)	15.6666666667	thailand	Simple tone system	101.666666667	FALSE	TRUE
415	nmb	nambikuára	-13	brazil	Complex tone system	-59	FALSE	TRUE
416	nnc	nancowry	8.05	india	No Tones	93.5	TRUE	FALSE
417	nob	nobiin	21	egypt	Simple tone system	31	TRUE	TRUE
418	nob	nobiin	21	sudan	Simple tone system	31	TRUE	TRUE
419	non	noni	6.41666666667	cameroon	Complex tone system	10.5833333333	TRUE	TRUE
420	nor	norwegian	61	norway	Simple tone system	8	FALSE	TRUE
421	nti	ngiti	1.33333333333	democratic republic of congo	Complex tone system	30.25	FALSE	TRUE
422	nug	nunggubuyu	-13.75	australia	No Tones	135.666666667	TRUE	FALSE
423	nun	nung (in vietnam)	21.9166666667	vietnam	Complex tone system	106.416666667	TRUE	TRUE
424	nuu	nuuchahnulth	49.6666666667	canada	No Tones	-126.666666667	FALSE	FALSE
425	nyg	nyangi	3.41666666667	uganda	Simple tone system	33.5833333333	TRUE	TRUE
426	nyi	nyimang	12.1666666667	sudan	Complex tone system	29.3333333333	TRUE	TRUE
427	oca	ocaina	-2.75	peru	Simple tone system	-71.75	FALSE	TRUE
428	ogb	ogbia	4.66666666667	nigeria	Simple tone system	6.25	TRUE	TRUE
429	oji	ojibwa (eastern)	46	canada	No Tones	-80	FALSE	FALSE
430	ond	oneida	43	united states	Simple tone system	-75.6666666667	FALSE	TRUE
431	ood	o_odham	32	mexico	No Tones	-112	FALSE	FALSE
432	ood	o_odham	32	united states	No Tones	-112	FALSE	FALSE
433	orh	oromo (harar)	9	ethiopia	Complex tone system	42	TRUE	TRUE
434	orm	ormuri	32.5	pakistan	No Tones	69.75	TRUE	FALSE
435	otm	otomí (mezquital)	20.1666666667	mexico	Simple tone system	-99.1666666667	FALSE	TRUE
436	pac	pacoh	16.4166666667	vietnam	No Tones	107.083333333	TRUE	FALSE
437	pae	páez	2.66666666667	colombia	No Tones	-76	FALSE	FALSE
438	pai	paiwan	22.5	taiwan	No Tones	120.833333333	FALSE	FALSE
439	pau	paumarí	-6	brazil	No Tones	-64	FALSE	FALSE
440	paw	pawaian	-7	papua new guinea	Simple tone system	145.083333333	FALSE	TRUE
441	pec	pech	15	honduras	Simple tone system	-85.5	FALSE	TRUE
442	phl	phlong	15	thailand	Complex tone system	99	FALSE	TRUE
443	pit	pitjantjatjara	-26	australia	No Tones	130	TRUE	FALSE
444	pms	paamese	-16.5	vanuatu	No Tones	168.25	FALSE	FALSE
445	pnr	panare	6.5	venezuela	No Tones	-66	FALSE	FALSE
446	poa	po-ai	-20.6666666667	new caledonia	Complex tone system	164.833333333	TRUE	TRUE
447	poh	pohnpeian	6.88333333333	micronesia	No Tones	158.25	FALSE	FALSE
448	pol	polish	52	poland	No Tones	20	FALSE	FALSE
449	prh	pirahã	-7	brazil	Simple tone system	-62	FALSE	TRUE
450	prs	persian	32	iran	No Tones	54	TRUE	FALSE
451	psh	pashto	33	afghanistan	No Tones	67	FALSE	FALSE
452	psh	pashto	33	pakistan	No Tones	67	TRUE	FALSE
453	psm	passamaquoddy-maliseet	45	canada	Simple tone system	-67	FALSE	TRUE
454	psm	passamaquoddy-maliseet	45	united states	Simple tone system	-67	FALSE	TRUE
455	puk	parauk	23.25	china	No Tones	99.5	TRUE	FALSE
456	puk	parauk	23.25	myanmar	No Tones	99.5	TRUE	FALSE
457	pur	purépecha	19.5	mexico	No Tones	-101.666666667	FALSE	FALSE
458	qaw	qawasqar	-49	chile	No Tones	-75	FALSE	FALSE
459	qco	quechua (cochabamba)	-17.5	bolivia	No Tones	-66	FALSE	FALSE
460	qui	quileute	47.9166666667	united states	Simple tone system	-124.25	FALSE	TRUE
461	ram	rama	11.75	nicaragua	No Tones	-83.75	FALSE	FALSE
462	rap	rapanui	-27.1166666667	chile	No Tones	-109.366666667	FALSE	FALSE
463	res	resígaro	-2.41666666667	colombia	Simple tone system	-71.5	FALSE	TRUE
464	res	resígaro	-2.41666666667	peru	Simple tone system	-71.5	FALSE	TRUE
465	rom	romanian	46	romania	No Tones	25	FALSE	FALSE
466	ror	roro	-8.75	papua new guinea	No Tones	146.583333333	FALSE	FALSE
467	rsc	romansch (scharans)	46.75	switzerland	No Tones	9.5	FALSE	FALSE
468	rtk	rotokas	-6	papua new guinea	No Tones	155.166666667	FALSE	FALSE
469	ruk	rukai	22.8333333333	taiwan	No Tones	120.833333333	FALSE	FALSE
470	rus	russian	56	russia	No Tones	38	FALSE	FALSE
471	rut	rutul	41.5	azerbaijan	Simple tone system	47.4166666667	FALSE	TRUE
472	rut	rutul	41.5	russia	Simple tone system	47.4166666667	FALSE	TRUE
473	san	sango	5	central african republic	Simple tone system	18	FALSE	TRUE
474	sba	sáliba (in colombia)	6	colombia	No Tones	-70	FALSE	FALSE
475	sba	sáliba (in colombia)	6	venezuela	No Tones	-70	FALSE	FALSE
476	scs	saami (central-south)	64.6666666667	sweden	No Tones	16.75	FALSE	FALSE
477	sdh	sindhi	26	india	No Tones	69	TRUE	FALSE
478	sdh	sindhi	26	pakistan	No Tones	69	TRUE	FALSE
479	sdw	sandawe	-5	tanzania	Simple tone system	35	TRUE	TRUE
480	sed	sedang	14.8333333333	vietnam	No Tones	108	TRUE	FALSE
481	sel	selknam	-53	argentina	No Tones	-70	FALSE	FALSE
482	sha	shan	22	myanmar	Complex tone system	98	TRUE	TRUE
483	shi	shiriana	3.5	brazil	No Tones	-62.8333333333	FALSE	FALSE
484	shi	shiriana	3.5	venezuela	No Tones	-62.8333333333	FALSE	FALSE
485	shk	shipibo-konibo	-7.5	peru	No Tones	-75	FALSE	FALSE
486	shs	shasta	41.8333333333	united states	Simple tone system	-122.666666667	FALSE	TRUE
487	shu	shuswap	52	canada	No Tones	-120	FALSE	FALSE
488	sla	slave	67	canada	Simple tone system	-125	FALSE	TRUE
489	sml	semelai	3	malaysia	No Tones	103	FALSE	FALSE
490	snc	seneca	42.5	united states	No Tones	-77.5	FALSE	FALSE
491	snd	senadi	9.5	côte d_ivoire	Complex tone system	-6.25	FALSE	TRUE
492	snh	sinhala	7	sri lanka	No Tones	80.5	TRUE	FALSE
493	snm	sanuma	4.5	brazil	No Tones	-64.6666666667	FALSE	FALSE
494	snm	sanuma	4.5	venezuela	No Tones	-64.6666666667	FALSE	FALSE
495	som	somali	3	somalia	Simple tone system	45	TRUE	TRUE
496	soq	soqotri	12.5	yemen	No Tones	54	TRUE	FALSE
497	sor	sora	20	india	No Tones	84.3333333333	TRUE	FALSE
498	spa	spanish	40	spain	No Tones	-4	FALSE	FALSE
499	squ	squamish	49.6666666667	canada	No Tones	-123.166666667	FALSE	FALSE
500	sre	sre	11.5	vietnam	Simple tone system	108	TRUE	TRUE
501	srn	sirionó	-15.5833333333	bolivia	No Tones	-64	FALSE	FALSE
502	sue	suena	-7.75	papua new guinea	Simple tone system	147.55	FALSE	TRUE
503	sui	sui	26	china	Complex tone system	107.5	TRUE	TRUE
504	sup	supyire	11.5	mali	Complex tone system	-5.58333333333	TRUE	TRUE
505	svs	savosavo	-9.13333333333	solomon islands	No Tones	159.8	FALSE	FALSE
506	swa	swahili	-6.5	tanzania	No Tones	39	TRUE	FALSE
507	tab	taba	0	indonesia	No Tones	127.5	TRUE	FALSE
508	tac	tacana	-13.5	bolivia	No Tones	-68	FALSE	FALSE
509	tag	tagalog	15	philippines	No Tones	121	FALSE	FALSE
510	tam	tamang	28	nepal	Simple tone system	85.25	TRUE	TRUE
511	tas	tashlhiyt	31	morocco	No Tones	-5	FALSE	FALSE
512	teh	tehuelche	-48	argentina	No Tones	-68	FALSE	FALSE
513	tel	telugu	16	india	No Tones	79	TRUE	FALSE
514	ter	tera	11	nigeria	Complex tone system	11.8333333333	TRUE	TRUE
515	tgk	tigak	-2.71666666667	papua new guinea	No Tones	150.8	FALSE	FALSE
516	tgr	tigré	16.5	eritrea	No Tones	38.5	TRUE	FALSE
517	tha	thai	16	thailand	Complex tone system	101	FALSE	TRUE
518	tib	tibetan (standard spoken)	30	china	Simple tone system	91	TRUE	TRUE
519	tic	ticuna	-4	brazil	Complex tone system	-70.5	FALSE	TRUE
520	tic	ticuna	-4	peru	Complex tone system	-70.5	FALSE	TRUE
521	tiw	tiwi	-11.5	australia	No Tones	131	TRUE	FALSE
522	tks	teke (southern)	-2.33333333333	congo	Simple tone system	14.5	FALSE	TRUE
523	tli	tlingit	59	united states	Simple tone system	-135	FALSE	TRUE
524	tlp	tlapanec	17.0833333333	mexico	Complex tone system	-99	FALSE	TRUE
525	tma	tama	14.5	sudan	Complex tone system	22	TRUE	TRUE
526	tma	tama	14.5	chad	Complex tone system	22	TRUE	TRUE
527	tmn	temein	11.9166666667	sudan	Simple tone system	29.4166666667	TRUE	TRUE
528	tmp	tampulma	10.4166666667	ghana	Simple tone system	-0.583333333333	TRUE	TRUE
529	tne	temne	8.66666666667	sierra leone	Simple tone system	-13.0833333333	FALSE	TRUE
530	toa	toaripi	-8.33333333333	papua new guinea	No Tones	146.25	FALSE	FALSE
531	tok	tarok	9	nigeria	Complex tone system	10.0833333333	TRUE	TRUE
532	tol	tol	14.6666666667	honduras	No Tones	-87	FALSE	FALSE
533	ton	tonkawa	30.25	united states	No Tones	-96.75	FALSE	FALSE
534	tpa	totonac (papantla)	20.3333333333	mexico	No Tones	-97.3333333333	FALSE	FALSE
535	tru	trumai	-11.9166666667	brazil	No Tones	-53.5833333333	FALSE	FALSE
536	try	tiruray	6.75	philippines	No Tones	124.166666667	FALSE	FALSE
537	tsg	tausug	6	indonesia	No Tones	121	TRUE	FALSE
538	tsg	tausug	6	malaysia	No Tones	121	FALSE	FALSE
539	tsg	tausug	6	philippines	No Tones	121	FALSE	FALSE
540	tsi	tsimshian (coast)	52.5	canada	No Tones	-129	FALSE	FALSE
541	tsi	tsimshian (coast)	52.5	united states	No Tones	-129	FALSE	FALSE
542	tso	tsou	23.5	taiwan	No Tones	120.75	FALSE	FALSE
543	ttn	tetun	-9	east timor	No Tones	126	FALSE	FALSE
544	ttu	tsova-tush	42.5	georgia	No Tones	45.5	FALSE	FALSE
545	tug	tuareg (ahaggar)	23	algeria	No Tones	6	TRUE	FALSE
546	tug	tuareg (ahaggar)	23	libya	No Tones	6	TRUE	FALSE
547	tug	tuareg (ahaggar)	23	niger	No Tones	6	TRUE	FALSE
548	tuk	tukang besi	-5.5	indonesia	No Tones	123.5	TRUE	FALSE
549	tul	tulu	12.75	india	No Tones	75.3333333333	TRUE	FALSE
550	tur	turkish	39	turkey	No Tones	35	FALSE	FALSE
551	tuv	tuvan	52	mongolia	No Tones	95	FALSE	FALSE
552	tuv	tuvan	52	russia	No Tones	95	FALSE	FALSE
553	twn	tiwa (northern)	36.5	united states	Simple tone system	-105.5	FALSE	TRUE
554	tza	tzeltal (aguacatenango)	16.4166666667	mexico	No Tones	-92.5	FALSE	FALSE
555	umb	umbundu	-12.5	angola	Simple tone system	15	TRUE	TRUE
556	una	una	-4.66666666667	indonesia	Simple tone system	140	TRUE	TRUE
557	ung	ungarinjin	-16.3333333333	australia	No Tones	126	TRUE	FALSE
558	urk	urubú-kaapor	-2.33333333333	brazil	No Tones	-46.5	FALSE	FALSE
559	usa	usan	-4.83333333333	papua new guinea	No Tones	145.166666667	FALSE	FALSE
560	uzn	uzbek (northern)	40.6666666667	uzbekistan	No Tones	66.5	FALSE	FALSE
561	vie	vietnamese	10.5	vietnam	Complex tone system	106.5	TRUE	TRUE
562	wah	wahgi	-5.83333333333	papua new guinea	Simple tone system	144.716666667	FALSE	TRUE
563	wam	wambaya	-18.6666666667	australia	No Tones	135.75	TRUE	FALSE
564	wao	waorani	-1	ecuador	No Tones	-76.5	TRUE	FALSE
565	wap	wappo	38.5	united states	No Tones	-122.5	FALSE	FALSE
566	war	wari_	-11.3333333333	brazil	No Tones	-65	FALSE	FALSE
567	wch	wichí	-22.5	argentina	No Tones	-62.5833333333	FALSE	FALSE
568	wch	wichí	-22.5	bolivia	No Tones	-62.5833333333	FALSE	FALSE
569	wdo	western desert (ooldea)	-30.5	australia	No Tones	132	TRUE	FALSE
570	wic	wichita	33.3333333333	united states	No Tones	-97.3333333333	FALSE	FALSE
571	win	wintu	41	united states	No Tones	-122.5	FALSE	FALSE
572	wiy	wiyot	40.8333333333	united states	No Tones	-124.166666667	FALSE	FALSE
573	wlf	wolof	15.25	gambia	No Tones	-16	TRUE	FALSE
574	wlf	wolof	15.25	senegal	No Tones	-16	TRUE	FALSE
575	wma	west makian	0.5	indonesia	No Tones	127.583333333	TRUE	FALSE
576	wmu	wik munkan	-13.9166666667	australia	No Tones	141.75	TRUE	FALSE
577	wnt	wantoat	-6.16666666667	papua new guinea	No Tones	146.5	FALSE	FALSE
578	woi	woisika	-8.25	indonesia	No Tones	124.833333333	TRUE	FALSE
579	wps	wapishana	2.66666666667	brazil	No Tones	-60	FALSE	FALSE
580	wps	wapishana	2.66666666667	guyana	No Tones	-60	FALSE	FALSE
581	wra	warao	9.33333333333	venezuela	No Tones	-61.6666666667	FALSE	FALSE
582	wrd	wardaman	-15.5	australia	No Tones	131	TRUE	FALSE
583	wry	waray (in australia)	-13.1666666667	australia	No Tones	131.25	TRUE	FALSE
584	wuc	wu (changzhou)	31.6666666667	china	Complex tone system	119.916666667	TRUE	TRUE
585	xia	xiamen	24.5	china	Complex tone system	118.166666667	TRUE	TRUE
586	xoo	!xóõ	-24	botswana	Complex tone system	21.5	TRUE	TRUE
587	yag	yagua	-3.5	peru	Simple tone system	-72	FALSE	TRUE
588	yan	yana	40.5	united states	No Tones	-122	FALSE	FALSE
589	yap	yapese	9.58333333333	micronesia	No Tones	138.166666667	FALSE	FALSE
590	yaq	yaqui	27.5	mexico	Simple tone system	-110.25	FALSE	TRUE
591	yar	yareba	-9.5	papua new guinea	No Tones	148.5	FALSE	FALSE
592	yaw	yawa	-1.75	indonesia	No Tones	136.25	TRUE	FALSE
593	yay	yay	22.4166666667	vietnam	Complex tone system	104.75	TRUE	TRUE
594	ycn	yucuna	-0.75	colombia	No Tones	-71	FALSE	FALSE
595	yct	yucatec	20	mexico	Simple tone system	-89	FALSE	TRUE
596	yel	yelî dnye	-11.3666666667	papua new guinea	No Tones	154.166666667	FALSE	FALSE
597	yes	yessan-mayo	-4.16666666667	papua new guinea	No Tones	142.583333333	FALSE	FALSE
598	yey	yeyi	-20	botswana	Simple tone system	23.5	TRUE	TRUE
599	yey	yeyi	-20	namibia	Simple tone system	23.5	TRUE	TRUE
600	ygr	yagaria	-6.33333333333	papua new guinea	Simple tone system	145.416666667	FALSE	TRUE
601	yid	yidiny	-17	australia	No Tones	145.75	TRUE	FALSE
602	yim	yimas	-4.66666666667	papua new guinea	No Tones	143.55	FALSE	FALSE
603	yko	yukaghir (kolyma)	65.75	russia	No Tones	150.833333333	FALSE	FALSE
604	ykt	yakut	62	russia	No Tones	130	FALSE	FALSE
605	yny	yanyuwa	-16.4166666667	australia	No Tones	137.166666667	TRUE	FALSE
606	yor	yoruba	8	benin	Complex tone system	4.33333333333	FALSE	TRUE
607	yor	yoruba	8	nigeria	Complex tone system	4.33333333333	TRUE	TRUE
608	ytu	yukaghir (tundra)	69	russia	No Tones	155	FALSE	FALSE
609	yuc	yuchi	35.75	united states	No Tones	-86.75	FALSE	FALSE
610	yul	yulu	8.5	sudan	Complex tone system	25.25	TRUE	TRUE
611	yur	yurok	41.3333333333	united states	No Tones	-124	FALSE	FALSE
612	yus	yupik (siberian)	65	russia	No Tones	-173	FALSE	FALSE
613	zan	zande	4	democratic republic of congo	Simple tone system	26	FALSE	TRUE
614	zan	zande	4	central african republic	Simple tone system	26	FALSE	TRUE
615	zan	zande	4	sudan	Simple tone system	26	TRUE	TRUE
616	zqc	zoque (copainalá)	17	mexico	No Tones	-93.25	FALSE	FALSE
617	zul	zulu	-30	south africa	Simple tone system	30	TRUE	TRUE
618	zun	zuni	35.0833333333	united states	No Tones	-108.833333333	FALSE	FALSE
