# Supplementary material for: Linguistic Diversity and Traffic Accidents: Lessons from Statistical Studies of Cultural Traits
Source: PLoS One. 2013 Aug 14;8(8):e70902. doi: 10.1371/journal.pone.0070902 (PMC3743834; doi:10.1371/journal.pone.0070902)
Supplement: Supporting Information S1 — Contains: S1_01.csv: Data on road fatalities, linguistic diversity and demographic variables for countries. S1_02.csv: Data on Siestas and morphological complexity. S1_02b/AlgTree_ASJP_Ethno.nwk: Phylogenetic tree of languages. S1_02b/s.csv: Data on Siestas and morphological complexity. S1_02b/Siesta_PhyloLogit.r R script for running phylogenetic generalised estimating equations test. S1_03.csv: Data on population size and extramarital sex frequency. S1_04.csv: Data on genetic correlates of collectivism and migration. S1_05.csv: Data on Tone langauges and Acacia trees. S1_6.csv: Data on Acacia tree and traffic accidents. S1_07.csv: Data on Chocolate consumption and serial killers. (ZIP) [file pone.0070902.s001.zip › S1_6.csv]

	fate	acacia	gdpNom	lat	speakers	density	greenberg
1	39	FALSE	15610	33	12164970	46	0.741
2	13.9	FALSE	11770	41	5277000	111	0.577
6	37.7	TRUE	85310	-12.5	12042130	15	0.813
9	13.7	FALSE	370300	-34	37755711	14	0.233
10	13.9	FALSE	9389	40	3431030	108	0.159
12	5.2	TRUE	1236000	-27	18595570	3	0.124
13	8.2	FALSE	376800	47.3333	15049070	100	0.535
14	13	FALSE	54370	40.5	8385510	106	0.455
15	14.5	TRUE	NA	24.25	295100	NA	0.386
16	12.1	FALSE	22660	26	557600	1099	0.663
17	12.6	TRUE	104900	24	142283460	1127	0.387
18	12.2	TRUE	3963	13.1667	272000	595	0.091
19	15.7	FALSE	54710	53	8800600	47	0.397
20	10.1	FALSE	465700	50.8333	17240500	355	0.747
21	15.6	FALSE	1396	17.25	289450	14	0.769
22	31.2	FALSE	6649	9.5	6743340	79	0.921
24	14.4	FALSE	1412	27.5	1134500	46	0.884
25	16.7	FALSE	19370	-17	8501091	9	0.681
26	10.9	FALSE	16830	44	4223000	75	0.659
27	33.8	TRUE	14030	-22	1551320	3.4	0.512
28	19.9	FALSE	2090000	-10	172228296	23	0.103
30	21.7	FALSE	1095	NA	21700	NA	0.167
32	13.5	FALSE	47700	43	9362100	66	0.263
33	31.1	TRUE	8781	13	11025870	58	0.773
34	23.4	FALSE	1489	-3.5	4609460	298	0.004
35	12.1	FALSE	11630	13	13511970	82	0.169
36	28.1	TRUE	22480	6	10751460	41	0.946
37	9.2	FALSE	1574000	60	33399367	3.4	0.599
40	32.2	FALSE	2018	7	3478795	7.1	0.959
41	34.3	TRUE	7848	15	6573351	8.8	0.944
42	13.7	FALSE	203300	-30	14049503	23	0.035
43	16.5	TRUE	NA	35	1211179642	NA	0.509
44	11.7	FALSE	285500	4	34596247	40	0.034
45	30.3	FALSE	534	-12.1667	594100	302	0.545
47	45	FALSE	183	-21.2333	12440	NA	0.602
48	15.4	FALSE	35780	10	3385390	90	0.05
50	13.6	FALSE	60590	45.1667	4488450	79	0.211
51	8.6	TRUE	57490	21.5	10003500	102	0.001
52	10.4	TRUE	23170	35	870040	87	0.331
53	10.4	FALSE	192200	49.75	10019810	134	0.146
54	32.2	FALSE	13130	NA	40099030	29	0.948
55	7.4	FALSE	310800	56	5606300	128	0.055
58	17.3	FALSE	51630	19	7083500	207	0.053
60	11.7	TRUE	58910	-2	11167601	52	0.267
61	8.1	TRUE	218500	27	82130100	80	0.536
62	12.6	FALSE	21700	13.8333	5912830	293	0.004
64	48.4	TRUE	2117	15	4540300	43	0.627
65	15.2	FALSE	19780	59	1402170	30	0.454
66	35	TRUE	29720	8	58433608	72	0.864
68	7	FALSE	3131	-18	810100	46	0.608
69	6.5	FALSE	239200	64	5102260	16	0.148
70	6.9	FALSE	2583000	46	62236150	NA	0.267
75	16.8	FALSE	11670	42	6183840	64	0.582
76	4.5	FALSE	3316000	51	95349200	229	0.369
77	29.6	TRUE	31080	8	20119465	100	0.805
79	14.4	FALSE	305400	39	11527730	86	0.137
84	14.7	FALSE	41470	15.5	9120012	129	0.69
86	34.4	FALSE	837	12	1754220	45	0.871
87	19.9	FALSE	2215	5	677674	3.5	0.08
89	13.5	FALSE	15350	15	5763760	66	0.056
90	9.9	FALSE	129000	47	9637050	108	0.018
91	3.8	FALSE	12590	65	230000	3.1	NA
92	16.8	TRUE	1538000	20	1040676464	368	0.94
93	16.2	TRUE	706700	-5	222699476	121	0.816
94	35.8	TRUE	357200	32	61208340	45	0.822
95	38.1	TRUE	82150	33	22916020	70	0.674
96	7.8	FALSE	204300	53	4116000	65	0.165
97	5.7	TRUE	213100	31.5	8672085	371	0.665
98	8.7	FALSE	2055000	42.8333	87915330	200	0.586
99	12.3	TRUE	13690	18.25	2685000	247	0.011
100	3.85	FALSE	5459000	36	122750865	337	0.028
101	34.2	FALSE	27530	31	5084210	71	0.496
102	30.6	FALSE	138400	48	15119240	5.8	0.699
103	34.4	TRUE	32160	1	27872508	69	0.877
104	7.4	FALSE	147	1.4167	59290	137	0.033
107	16.9	FALSE	131300	29.3375	819400	168	0.556
108	22.8	FALSE	4615	41	5062800	27	0.67
109	18.3	FALSE	6341	NA	5349894	27	0.674
110	17.9	FALSE	24050	57	2544715	35	0.584
111	28.5	FALSE	39250	33.8333	4266900	404	0.161
112	26.7	TRUE	2127	-29.5	2079000	68	0.26
113	32.9	FALSE	974	6.5	2716980	31	0.916
114	40.5	TRUE	74230	NA	5733770	3.6	0.5
116	14.8	FALSE	36360	56	3684730	47	0.341
117	9	FALSE	54950	49.75	363400	194	0.489
119	33.7	FALSE	8345	-20	15237000	35	0.721
120	26	TRUE	5053	-13.5	10389500	129	0.525
121	24.1	FALSE	238000	2.5	19465720	86	0.747
122	18.3	FALSE	1870	3.25	357400	1037	0.008
123	32.1	TRUE	9268	17	8996950	12	0.874
124	3.4	FALSE	8288	35.8333	420400	1318	0.412
125	1.7	FALSE	162	9	43900	343	NA
127	35.5	TRUE	3799	20	3073730	3.2	0.183
128	11.1	TRUE	9729	-20.2833	1357840	631	0.587
130	20.7	FALSE	1039000	23	92806584	55	0.137
134	19.3	FALSE	6125	46	2871300	1.7	0.332
135	14.6	FALSE	4017	42	332810	45	0.567
137	28.3	FALSE	103500	32	26448930	72	0.466
138	34.7	TRUE	9893	-18.25	19326700	29	0.932
139	23.4	TRUE	NA	22	47319800	NA	0.535
140	28.6	TRUE	11870	-22	2112460	2.6	0.81
141	9.9	FALSE	NA	-0.5333	10010	476	0.596
142	15.1	TRUE	15840	28	22828857	199	0.737
143	4.1	FALSE	783300	52.5	19520120	NA	0.291
146	8.6	FALSE	140400	-41	3398100	16	0.107
147	14.2	FALSE	6551	13	4540724	44	0.081
148	37.7	TRUE	5577	16	10010900	12	0.64
149	32.3	TRUE	216800	10	89618571	167	0.869
153	5.4	FALSE	414500	62	4818670	13	0.072
154	21.3	TRUE	55620	21	1553400	9.2	0.693
155	25.3	TRUE	174900	30	137480330	NA	0.762
156	14.8	FALSE	164	7.5	15422	44	0.078
158	12.7	FALSE	26780	9	2580043	46	0.324
159	14.2	FALSE	9668	-6	3833255	15	0.99
160	19.7	FALSE	18480	-23	5839140	16	0.352
161	21.5	FALSE	152800	-10	25681710	23	0.388
162	20	FALSE	188700	13	100221395	307	0.855
164	14.7	FALSE	468500	52	37827910	122	0.064
165	11.8	FALSE	229300	39.5	10112000	115	0.022
166	12.8	TRUE	NA	18.25	3546270	NA	0.058
167	23.7	FALSE	129500	25.5	205700	128	0.608
169	12.7	FALSE	161600	46	21668300	90	0.169
171	31.6	FALSE	5622	-2	6503000	380	0.004
174	17.6	TRUE	985	13.8833	159600	319	0.02
176	6.6	FALSE	561	13.25	138600	281	0.009
177	12.8	FALSE	556	-13.5833	199200	65	0.002
178	3.2	FALSE	1535	43.7667	45100	505	0.494
180	29	TRUE	443700	25	16140720	12	0.613
181	32.5	TRUE	12880	14	10557840	64	0.775
182	9.8	FALSE	38710	44	7885960	NA	0.626
183	18.5	FALSE	936	-4.5833	75280	185	0.067
184	28.3	FALSE	1905	8.5	4885380	79	0.822
185	4.8	FALSE	222700	1.3667	3060430	7148	0.773
186	15.1	FALSE	87450	48.6667	5311080	111	0.237
187	10.4	FALSE	47850	46	1911260	103	0.174
188	16.9	FALSE	712	-8	368786	18	0.967
190	33.2	TRUE	357300	-29	44645309	40	0.874
191	6.9	FALSE	1410000	40	43551910	91	0.509
192	13.5	TRUE	49680	7	19326330	308	0.319
193	34.7	TRUE	68440	15	22325960	17	0.543
194	18.3	FALSE	3682	4	629365	3.2	0.788
195	26.3	TRUE	3553	-26.5	1106500	68	0.21
196	2.9	FALSE	455800	62	8558850	21	0.145
197	4.7	FALSE	523800	47	7548830	188	0.577
200	14.1	FALSE	5642	39	4823660	49	0.485
202	19.6	FALSE	318900	15	51668997	125	0.74
203	28.1	TRUE	3194	8	3978800	117	0.897
205	7	FALSE	363	-20	96990	139	0.014
206	15.5	FALSE	20590	11	74300	261	0.696
207	34.5	FALSE	44290	34	9052500	63	0.012
208	13.4	FALSE	741900	39	55574680	93	0.3
209	18.6	FALSE	27960	40	4419690	10	0.386
211	9.5	FALSE	32	-8	11570	402	0.139
212	24.7	TRUE	17010	1	23692900	136	0.928
213	21.5	FALSE	136400	49	46609190	78	0.495
214	37.1	TRUE	301900	24	1773670	55	0.777
215	3.59	FALSE	2247000	54	62408140	255	0.133
218	12.8	FALSE	40270	-33	3150200	20	0.092
219	9.7	FALSE	38990	41	21988220	61	0.427
220	18.6	FALSE	693	-16	188549	20	0.974
222	21.8	FALSE	290700	8	22068213	32	0.051
225	29.3	TRUE	31270	15	15720600	45	0.579
226	25.6	TRUE	16190	-15	10913380	17	0.878
227	27.5	TRUE	7474	-20	15712470	33	0.518
